# Supplementary material for: Natural variation of physiological traits, molecular markers, and chlorophyll catabolic genes associated with heat tolerance in perennial ryegrass accessions
Source: BMC Plant Biol. 2020 Nov 16;20:520. doi: 10.1186/s12870-020-02695-8 (PMC7667755; doi:10.1186/s12870-020-02695-8)
Supplement: Supplementary file 1 — Additional file 1: Table S1. Eigenvectors and percentage of accumulated contribution ratios of each principal component. Table S2. Principle component analysis of eight physiological traits across 98 perennial ryegrass accessions using heat stress index (HSI) after 24 days of treatment. Table S3. Primers used for gene expression analysis. [file 12870_2020_2695_MOESM1_ESM.docx]

Supplementary table 1. Eigenvectors and percentage of accumulated contribution ratios of each principal component. 
Primers
Target genes’ Accession no.
Sequence (5'-3')
LpNYC1-QRTF
KX686491
GATCGTCTCCCAGAAGTGCT
LpNYC1-QRTR
KX686491
GCCAGTCTCCTGCTTGAAC
LpNOL-QRTF
KX686493
GCTGGCAAAGAAGTTTCTCA
LpNOL-QRTR
KX686493
ATGCTGCTCTCCAAATTCCT
LpPPH-QRTF
KT345726
ACCCAGGTGATTCAGGAAAG
LpPPH-QRTR
KT345726
CCTGACCTCACCAACCTTCT
LpSGR-QRTF
KX791203
GAGGAGGCGAACTCGAAG
LpSGR-QRTR
KX791203
GGTTGTACCACCCTTGCAG
LpelF4A-QRTF
GO924770
AACTCAACTTGAAGTGTTGGAGTG
LpelF4A-QRTR
GO924770
AGATCTGGTCCTGGAAAGAATATG


Supplementary table 2. Principle component analysis of eight physiological traits across 98 perennial ryegrass accessions using heat stress index (HSI) after 24 days of treatment.
Principal
component
Initial Eigenvalues
Eigenvalue
Contribution ratio (%)
Cumulative contribution ratio (%)
PC1
3.80
54.34
54.34
PC2
1.63
23.25
77.59
PC3
0.61
8.69
86.28
PC4
0.30
4.25
90.53
PC5
0.27
3.84
94.36
PC6
0.26
3.76
98.12
PC7
0.13
1.88
100.00


Supplementary table 3. Primers used for gene expression analysis.
Traits
PC1
PC2
PC3
PC4
TQ
0.897
-0.199
0.196
0.031
Fv/Fm
0.766
-0.311
0.413
-0.125
Chl
0.858
-0.055
-0.119
0.219
Pn
0.373
0.809
0.233
-0.220
WUE
0.244
0.896
0.033
0.130
EL
-0.691
-0.043
0.566
0.431
RWC
0.891
-0.180
0.095
-0.166
RA
0.785
0.040
-0.227
0.480
CR
54.34
23.25
8.69
4.25
PC1, the first principle component; PC2, the second principle component; PC3, the third principle component; PC4, the fourth principle component; CR, Contribution ratio.
