# Supplementary material for: Natural variation of physiological traits, molecular markers, and chlorophyll catabolic genes associated with heat tolerance in perennial ryegrass accessions
Source: BMC Plant Biol. 2020 Nov 16;20:520. doi: 10.1186/s12870-020-02695-8 (PMC7667755; doi:10.1186/s12870-020-02695-8)
Supplement: Supplementary file 2 — Additional file 2: Supplementary materials 1. Values of all physiological traits before and after heat tolerance in 98 ryegrass accessions. [file 12870_2020_2695_MOESM2_ESM.xlsx]

## Sheet: SSR information
ID	Original SSR name	Linkage group	Physical distance (CM)	Forward Primer	Reverse Primer
SSR1	LpSSR006	4	76	CAATGGAGTCCCAACAG	TACCTGGGCAAATCTTG
SSR18	LpSSR091	7	71	CACTCTCGGTCTCGCCTTAT	TTCGCATGCATACAACACAT
SSR19	LpSSR100	3	62	AATACTTGAGTTGGCATTTC	CGGCTCACTGAACATTC
SSR20	LpSSR112	2	25	GACCCCGAGACAGCCTA	ACGCATATGGTCTTCAGAA
SSR21	DLF008	7	77	CCGTTGCTTGATACTTGGAC	GAACGAGCATTCTTCCTTTCT
SSR22	DLF013	3*		GTAGTCCAGCGGAGGTCAAT	ATAGCAAACGTTGGCACACAT
SSR24	DLF025	4	70	CGGCGAGAAGCTAACAGA	TCACGGAGAGGGCAAGT
SSR25	DLF027	1	57	CGCTTTGTCAACTCATACC	CAAACCCGTTCTTCTACATT
SSR27	rye014	6*		CTGCTCTGTGTTTGTGTGAC	GCCTTTCATCGTTACTGTCT
SSR28	uni001	3	107	AGCCACACTTTACCTAATGCTG	CCCGCAAAACTTACAATTAAA
SSR30	B1A8	6*		GACTTTCAGGCATCGGTCAT	CCCAGCTCCATTCTTAATGC
SSR31	B1A10	3	74	GCGACAGGAGTGAACACTGA	TAAGGCGTAAGGCAGCAGTG
SSR32	B1B3	3	60	AGGTGTCCTGTTGCTTTGGA	TTTACCCCCAGGGATCAAAT
SSR33	B1B6	1	14	GGAGCTGCATCTTTCTTGCT	GCAAACCCAGACACCCATTA
SSR34	B1C8	7	67	TTCTGGCCATGTTGATTTGC	GTCTACGGGTTGGAGCAGTG
SSR36	B2F1	5	28	CCAACCATATGCAACGATGA	TCCATTTGTTCTTGGGGAGA
SSR38	B3A1	2*		CTTGTCGTCCTTGTTGGGAG	ATATTCTGGATCGTGGCGTT
SSR39	B3A3	7	71	GGGTGAAGTGCTCTTTGTGA	ATGGTGAAGGCCTGAAACTG
SSR40	B3B7	1	49	AGGCGACCAATACGTCTGTC	ATCTCTGATGGCTTTGTGGC
SSR41	B3B8	3	70	TGTCATGTCCGCTGTCTACG	GAGAGTGGGCGATCATCTTC
SSR42	B3C5	7	60	TGTCATGTTCAGAAAGTGCG	TGTCCACATAAATGCACCTCA
SSR43	B3C10	7	80	CTACAACTCCGTGCTGCTGA	TGCATGGTTTCTCAAATGCT
SSR44	B3C11	7	57	ATTCACCTCGCTCGAAAATG	AACACCAAGCTAGCCACCAC
SSR45	B3D2	1	56	ATACGAGCGAATTGCCTCTC	TCTCCCATCGCTTATGTTCC
SSR46	B3D4	6*		AAACCCATACCGACATACCG	GGCGTCTGTGAGAGTGAGTG
SSR47	B3D12	2	15	GGGCATCACTGAGAAGAGGA	TACAAAGGAAGTCGGGCATC
SSR48	B3E6	3	67	CTGTAACAACAGCCGCTGAG	GTCTCGAGCACAGGAGTTCA
SSR49	B4C4	7	94	TGCATGCACCCTTGTAGC	GGAGACTTTGTGTGTGCAGC
SSR51	B4D9	4	79	GACGTCATACCTGCGTGCTA	GCGAATCAAAGAAGCATGTG
SSR52	B5E1	5*		AAACATCAACGGAAGGATGC	TGATATGCATTGTGATGGAGG
SSR53	B5G4	7		TGGAGTTGTGGACCTTTTCC	AGATGCTGGTTGGTTTCCAG
SSR55	LPSSRH01E10	4	19	CGCAGCTTAATTTAGTC	GCTTTGAGTATGTAAAGTT
SSR56	LPSSRH01H06	4	43	ATTGACTGGCTTCCGTGTT	CGCGATTGCAGATTCTTG
SSR57	LPSSRH02C11	3*		TGGAATAACGATGAAAAF	CATCACGAATTAACAAGAG
SSR58	LP165	7	66	CCATCACCTCCACTAT	AGCTCGCAGTCTGTTG
SSR59	LP20a	4	99	ACCGCTGTGCTAAATCTG	ATGCGCTGCTGTCTGCCCT
SSR63	M144	4	56	CAGAAGGAGGTCGTCGA	CTGAAACCTAGGCTATCTGAG
SSR67	M4213	1	46	CACCTCCCGCTGCATGGCATGT	TACAACGACATGTCAAGGT
SSR71	PR24	2	77	TGCTGTGATGCTGAATG	GTATAGTACCCATTCCGTTGTC
SSR72	PR25	1	51	AGGGTTCGTCTGCATTC	CCTGCATACATTCATCCA
SSR73	PR37	1	52	TCTGCATTCGTTGTCTCACTG	GAGCCGTCGCACCCCTG
SSR75	PRE	1	52	CATTCATCCACGTTAGAC	GTTAGGTTCGTCTGCAT
SSR76	PRG	4	119	GCCGAGTGTCATCAAGGT	CTTTTTCGCCTTCGTA
SSR77	LP194			GCGTAAGAGAGAGGGCGAT	ACGTATGTCCAACAGGT
SSR78	M844			TAGCTTTCTATGCAAAGCT	CACTTCACTTTTCTTGCA
SSR79	PR10			CTTCTAATCCCTCGCCT	TGCCGAGTGTCATCAAGGT
SSR80	rv0913	1	0	GGCTTACAGCGAAGAAGACATT	CAGTTGAGCTCATTGGAGACAC
SSR82	rv0244	1	53.6	CAGATTGCAACTCACGAGGA	ATTTTCCCGTCTGTATTGCG
SSR83	rv0959	2	76.5	GTAAACTGGGTTGATGGGATGT	CATTGTACGATTTATGCTTCTCCA
SSR85	rv1133	3	27.8	CGGTTCTGAATTTTCTGCTTCT	AAAGCTGAGAACCGAATCCATA
SSR87	25ca1	3	91.1	ATCGAGTGCACATTTCGT	TGTGATCGATGGTGCATA
SSR88	rv0941	4	20.3	ACTTGCATAGCGTACAAGCAAA	AAAAACTGTACACTGCGCTCAC
SSR90	rv0992	4	118	CAATGCCATCACCAACACTACT	TTTTGTAGCATGGAGAGATTACCA
SSR91	rv1112	5	37.1	TTTGTTAGCCCGTCCTTACCTA	AACATGTGGAATGGAATGGAAT
SSR92	rv0757	5	77.7	AGATGATGATGCAGTGGACAAG	CACCACTTCAATCACGCAGTAT
SSR93	rv0985-1	6	51.7	CTTATTATTGCAAGCGATGGTG	GTATCGTCCCTCAGTCCTTTTG
SSR95	rv1266	6	107.1	AAGAGGAAACAAATGGCAACAT	AGCTTCCTTACATGCTCTGTAT
SSR96	rv0005	7	0	GGCAACTAGGAGAAAAATGAGAA	GATTGTAGTAGTGGGTAATCCT
SSR97	rv0663	7	6.7	ATTAGTTCAAACACCCGCAAGT	CGTCTGCACCTCTACAGCATAG
SSR98	rv1284	7	75	TTTGACTATTTCTCGCACTTCG	GAATTCCGCACATATCCAAACT
SSR99	LPSSRH01A07	3		TGGAGGGCTCGTGGAGAAGT	CGGTTCCCACGCCTTGC
SSR101	LPSSRK01A11	4		CGGCCACCCTTGATAGAG	TCGTCAAGGATCCGGAGA
SSR102	LM15			TCATTGCCCTGACTACCAGG	GCATCGCCTTTCTCAGAGTG
SSR110	LpACT43C6	7		AGCGGGAAAGATACAGCGAAG	GAGCAAATTGGTGATCGCTAC
SSR114	LpHCA16B2	4	0	TGACAGTGTAGGCTAGTGATG	GAGTACAACATAGCAGATACC
SSR115	LpHCA17C6	7		AACAGCATCATGGATGCTAGG	ACGGTATGGGTATGCTGATCC
