# Supplementary material for: Natural variation of physiological traits, molecular markers, and chlorophyll catabolic genes associated with heat tolerance in perennial ryegrass accessions
Source: BMC Plant Biol. 2020 Nov 16;20:520. doi: 10.1186/s12870-020-02695-8 (PMC7667755; doi:10.1186/s12870-020-02695-8)
Supplement: Supplementary file 3 — Additional file 3: Supplementary materials 2. Major allele frequency, polymorphic bands, polymorphism information content, and gene diversity index of 66 pairs of SSR used for genetic diversity analysis in 98 ryegrass accessions. [file 12870_2020_2695_MOESM3_ESM.xlsx]

## Sheet: Turf quality
	Values (control)						Values (heat)
Accession No.	Replicate-1	Replicate-2	Replicate-3	Replicate-4	Average	S.D.	Replicate-1	Replicate-2	Replicate-3	Replicate-4	Average	S.D.
598839	8.5	8.5	8.5	8	8.375	0.216506	4	4.5	5.5	4	4.5	0.612372
418712	8	8	8.5	8	8.125	0.216506	5.5	4.5	6.5	5	5.375	0.73951
277846	7.5	8.5	8	7.5	7.875	0.414578	6	7.5	7	6.5	6.75	0.559017
610802	7.5	8	7.5	7	7.5	0.353553	6.5	7	6	6.5	6.5	0.353553
231565	7	7.5	7.5	7	7.25	0.25	6	6.5	7	4.5	6	0.935414
287855	7.5	7	7	8	7.375	0.414578	5.5	5	4	5	4.875	0.544862
225825	7.5	7.5	8	8	7.75	0.25	5.5	5.5	7	6.5	6.125	0.649519
204879	7	7	8	7	7.25	0.433013	4	3	3.5	3	3.375	0.414578
265342	7	7.5	8	7.5	7.5	0.353553	6	6	7.5	6.5	6.5	0.612372
303026	7.5	8	8	7.5	7.75	0.25	6	5.5	7	6	6.125	0.544862
231604	7.5	7.5	8	8	7.75	0.25	5	4.5	6	5	5.125	0.544862
275660	8	7.5	8	8	7.875	0.216506	7.5	7.5	8	8	7.75	0.25
598892	7.5	7	8	8	7.625	0.414578	6.5	7	7.5	7	7	0.353553
418723	7	7.5	7.5	8	7.5	0.353553	4.5	5.5	4.5	6.5	5.25	0.829156
577273	8	8	8	8	8	0	3.5	3.5	3.5	4	3.625	0.216506
577269	7	7	7.5	7	7.125	0.216506	3.5	4.5	4.5	4.5	4.25	0.433013
238938	7.5	8.5	8	7.5	7.875	0.414578	4.5	5.5	5	6	5.25	0.559017
220178	7	7.5	7.5	7	7.25	0.25	5	6	5.5	4	5.125	0.73951
267059	8	8.5	8	8	8.125	0.216506	5	6	5	5.5	5.375	0.414578
231605	8	8.5	8.5	8.5	8.375	0.216506	5.5	6.5	5.5	6.5	6	0.5
303027	8	8	8	8	8	0	3	3	3	3.5	3.125	0.216506
317452	7	8	7.5	7	7.375	0.414578	4.5	5	4	5	4.625	0.414578
403907	7.5	8.5	7.5	7	7.625	0.544862	5	6	6	5	5.5	0.5
278773	7.5	7.5	7.5	7	7.375	0.216506	2.5	3	2.5	2.5	2.625	0.216506
254898	7.5	7.5	8	8	7.75	0.25	4	3.5	4.5	4	4	0.353553
267058	7	7.5	7.5	7.5	7.375	0.216506	5.5	6.5	6	6	6	0.353553
418736	8	8.5	8	8	8.125	0.216506	5	6.5	5	6	5.625	0.649519
182857	7	8	8	7	7.5	0.5	6	7	7	7	6.75	0.433013
319018	7	6.5	7	7	6.875	0.216506	4	3	5.5	4	4.125	0.892679
598443	7.5	7.5	7.5	8	7.625	0.216506	5	6	6	6.5	5.875	0.544862
600878	8	7.5	8.5	8	8	0.353553	6.5	5.5	7	7	6.5	0.612372
303028	8	7.5	8	7.5	7.75	0.25	6	5	6	6	5.75	0.433013
284823	7.5	8	7.5	7.5	7.625	0.216506	4.5	5.5	5.5	4.5	5	0.5
231606	7	8.5	8	7.5	7.75	0.559017	4.5	6.5	6.5	5	5.625	0.892679
577251	8	8	7.5	7	7.625	0.414578	3.5	3.5	3	3	3.25	0.25
371952	7	8.5	7.5	7	7.5	0.612372	5.5	6.5	6	6	6	0.353553
440474	8	7	7	7.5	7.375	0.414578	4	3.5	4	3.5	3.75	0.25
265351	7.5	8	8	7.5	7.75	0.25	5	5	5	4.5	4.875	0.216506
231576	8	8.5	8.5	8	8.25	0.25	4.5	4.5	4.5	4.5	4.5	0
538976	7.5	7.5	7.5	8	7.625	0.216506	4	3	3.5	3.5	3.5	0.353553
418726	8.5	8	8.5	8.5	8.375	0.216506	6	5	6	6.5	5.875	0.544862
206376	6	6.5	6.5	6.5	6.375	0.216506	2.5	2.5	3	2.5	2.625	0.216506
403868	7	7	7	7	7	0	4.5	4	3	4	3.875	0.544862
231580	8	8	8	8	8	0	4.5	5	4	4.5	4.5	0.353553
634205	8	7	8.5	8	7.875	0.544862	3.5	2.5	3	3	3	0.353553
198070	7.5	7	8	8	7.625	0.414578	4.5	5	4.5	5	4.75	0.25
321681	8	7.5	7.5	8	7.75	0.25	2	2	1.5	2	1.875	0.216506
266293	7	8.5	7.5	7.5	7.625	0.544862	5.5	6.5	6	6.5	6.125	0.414578
268333	7.5	8	8	7	7.625	0.414578	3.5	5.5	5	4.5	4.625	0.73951
578763	7	7.5	8.5	8	7.75	0.559017	4.5	4.5	4	5	4.5	0.353553
321397	8	8	8	8	8	0	4	4	5	3.5	4.125	0.544862
303020	8.5	8.5	8.5	8.5	8.5	0	5.5	5.5	5	5.5	5.375	0.216506
231595	8.5	8.5	8	8.5	8.375	0.216506	5	5	4.5	5	4.875	0.216506
197270	7	8.5	8	8	7.875	0.544862	4.5	5.5	5	5	5	0.353553
410155	8	8	8.5	8.5	8.25	0.25	6	5.5	5.5	5.5	5.625	0.216506
418721	8	8	8	8	8	0	5.5	6	6	5.5	5.75	0.25
418722	7.5	7.5	8	7.5	7.625	0.216506	5	5.5	6	6	5.625	0.414578
418741	7	7.5	8	7	7.375	0.414578	3.5	5	5	4.5	4.5	0.612372
619003	8	8	8.5	7.5	8	0.353553	5	6	6.5	5.5	5.75	0.559017
251224	7	7	7	7.5	7.125	0.216506	6	6	6.5	6.5	6.25	0.25
516605	7	7.5	7.5	7	7.25	0.25	6	7	6	6.5	6.375	0.414578
547390	8	7.5	8	7.5	7.75	0.25	4	4	4.5	4.5	4.25	0.25
628717	8.5	7.5	8	7.5	7.875	0.414578	6.5	6	5.5	6	6	0.353553
290368	8	8.5	8	8	8.125	0.216506	5.5	6	6	6	5.875	0.216506
376878	7	8	7.5	7.5	7.5	0.353553	4	4.5	4.5	5	4.5	0.353553
303037	8	8	8	8.5	8.125	0.216506	5.5	6	6	6.5	6	0.353553
420126	6.5	7.5	7	7	7	0.353553	4.5	5.5	4.5	5	4.875	0.414578
204880	7.5	7.5	8	7.5	7.625	0.216506	5.5	5.5	6	5.5	5.625	0.216506
231566	7	8	7.5	7.5	7.5	0.353553	4.5	5.5	5	5.5	5.125	0.414578
265344	7.5	7.5	7.5	7	7.375	0.216506	3.5	4	3.5	4	3.75	0.25
287849	7.5	7.5	8	7.5	7.625	0.216506	4.5	5	5	5	4.875	0.216506
237187	8	8	8	8.5	8.125	0.216506	6	6.5	5.5	6	6	0.353553
239730	6.5	6.5	6.5	6.5	6.5	0	3	4	3	4	3.5	0.5
577254	7	7.5	7.5	7.5	7.375	0.216506	4.5	6.5	5.5	6.5	5.75	0.829156
274637	7	7.5	7.5	7	7.25	0.25	5.5	6	5	5.5	5.5	0.353553
298091	8	7.5	8.5	8	8	0.353553	7	4.5	7	5.5	6	1.06066
285101	7	7	7.5	8	7.375	0.414578	5	6	6	6	5.75	0.433013
505842	7	7.5	7.5	8	7.5	0.353553	5	6.5	5	7	5.875	0.892679
632542	8.5	8	8	8	8.125	0.216506	3.5	2.5	3	3	3	0.353553
610965	7.5	8	8	8	7.875	0.216506	3.5	4	4	5	4.125	0.544862
202451	7	7.5	7	7.5	7.25	0.25	3.5	4	3	3.5	3.5	0.353553
265340	7.5	8	7.5	7.5	7.625	0.216506	4	4.5	4.5	4.5	4.375	0.216506
284826	8	8	8	8	8	0	4.5	5.5	4.5	6.5	5.25	0.829156
502412	7	8.5	7.5	8	7.75	0.559017	3.5	4	4.5	4.5	4.125	0.414578
418714	7	7.5	7.5	7.5	7.375	0.216506	2	2.5	2	2	2.125	0.216506
598434	7.5	8	8	8.5	8	0.353553	3	4	3.5	4	3.625	0.414578
204085	7.5	7	8	7.5	7.5	0.353553	4.5	4	4.5	5	4.5	0.353553
619474	8	8	8	8	8	0	5	5	4	5	4.75	0.433013
610926	7.5	8	8.5	8.5	8.125	0.414578	5.5	6.5	6.5	6.5	6.25	0.433013
306292	7	7.5	7.5	7	7.25	0.25	5	4.5	5	5.5	5	0.353553
277848	8.5	8.5	8	8.5	8.375	0.216506	5	5	4.5	5.5	5	0.353553
420128	7.5	8.5	7.5	7	7.625	0.544862	4.5	4.5	4	4.5	4.375	0.216506
231567	8	7.5	8	8	7.875	0.216506	6	6	6.5	6	6.125	0.216506
418707	8.5	8	8	8	8.125	0.216506	5.5	5	4.5	5	5	0.353553
610950	8.5	8	8.5	8.5	8.375	0.216506	3	2.5	3	3	2.875	0.216506
598911	7.5	7.5	8	8	7.75	0.25	5	5	4.5	5	4.875	0.216506
311075	7	8.5	8	8	7.875	0.544862	3	3.5	3.5	3.5	3.375	0.216506
423136	7	8	7.5	7.5	7.5	0.353553	4.5	6	5	5	5.125	0.544862

## Sheet: FvFm
	Values (control)						Values (heat)
Accession No.	Replicate-1	Replicate-2	Replicate-3	Replicate-4	Average	S.D.	Replicate-1	Replicate-2	Replicate-3	Replicate-4	Average	S.D.
598839	0.796	0.789	0.777	0.793	0.78875	0.00722409	0.643	0.6525	0.606	0.666	0.641875	0.0222665
418712	0.777	0.7875	0.7725	0.785	0.7805	0.00603117	0.6545	0.677	0.6225	0.658	0.653	0.01958
277846	0.7815	0.7745	0.7695	0.773	0.774625	0.00436427	0.706	0.672	0.6965	0.7125	0.69675	0.0153806
610802	0.7705	0.7575	0.773	0.7655	0.766625	0.00592004	0.679	0.7045	0.712	0.703	0.699625	0.0123864
231565	0.7865	0.7825	0.777	0.7735	0.779875	0.00499218	0.698	0.698	0.703	0.701	0.7	0.00212132
287855	0.79	0.7975	0.7835	0.7755	0.786625	0.00811153	0.702	0.6875	0.621	0.7	0.677625	0.0331613
225825	0.78	0.774	0.749	0.7705	0.768375	0.0116907	0.6705	0.7	0.6895	0.696	0.689	0.0113192
204879	0.784	0.784	0.775	0.7915	0.783625	0.00584567	0.536	0.659	0.6715	0.635214	0.625429	0.0532514
265342	0.782	0.775	0.7745	0.781071	0.778143	0.00341328	0.676	0.683	0.703	0.694	0.689	0.0103199
303026	0.772	0.7755	0.7735	0.7785	0.774875	0.00243349	0.715	0.6905	0.712	0.663	0.695125	0.0208158
231604	0.788	0.7675	0.778	0.784	0.779375	0.00772476	0.627	0.71	0.685	0.698571	0.680143	0.0319328
275660	0.7755	0.7765	0.778	0.774	0.776	0.00145774	0.727	0.694	0.731	0.729714	0.720429	0.0153267
598892	0.779	0.7965	0.7815	0.783571	0.785143	0.00675387	0.7135	0.7305	0.7195	0.721167	0.721167	0.00609645
418723	0.769	0.775	0.7665	0.770167	0.770167	0.00308896	0.668	0.6515	0.638	0.663643	0.655286	0.0116686
577273	0.7775	0.778	0.7851	0.7802	0.7802	0.00300583	0.5285	0.6455	0.553	0.575667	0.575667	0.0436325
577269	0.79	0.7725	0.766	0.777214	0.776429	0.00878905	0.6235	0.6275	0.646	0.672	0.64225	0.0191589
238938	0.7785	0.793	0.7825	0.7875	0.785375	0.0054357	0.719	0.6895	0.635	0.715	0.689625	0.0335063
220178	0.7875	0.78	0.7855	0.7795	0.783125	0.00345281	0.7115	0.687	0.6065	0.668333	0.668333	0.0388432
267059	0.7675	0.781	0.79	0.780357	0.779714	0.00801641	0.7055	0.677	0.6835	0.691143	0.689286	0.0106156
231605	0.792	0.7745	0.7875	0.7715	0.781375	0.00859051	0.7185	0.7045	0.7065	0.717	0.711625	0.00618845
303027	0.781	0.7845	0.7745	0.7775	0.779375	0.00374792	0.674	0.592	0.5265	0.5975	0.5975	0.0522578
317452	0.796	0.789	0.7895	0.7815	0.789	0.00513566	0.6925	0.6275	0.584	0.6205	0.631125	0.039095
403907	0.7755	0.772	0.777	0.785	0.777375	0.0047615	0.7285	0.715	0.686	0.677929	0.701857	0.0206555
278773	0.7705	0.769	0.776	0.781	0.774125	0.00474835	0.5875	0.5985	0.48	0.595714	0.565429	0.0494877
254898	0.7955	0.7865	0.787	0.786429	0.788857	0.00384157	0.6575	0.6545	0.6335	0.6835	0.65725	0.0177535
267058	0.769	0.763	0.7475	0.759833	0.759833	0.00784485	0.6525	0.6665	0.704	0.674333	0.674333	0.0188293
418736	0.785	0.7895	0.786	0.786	0.786625	0.00170935	0.6795	0.6575	0.6875	0.674833	0.674833	0.0109848
182857	0.786	0.7845	0.792	0.78	0.785625	0.00429207	0.7175	0.708	0.72	0.717357	0.715714	0.00457617
319018	0.7655	0.777	0.7705	0.7515	0.766125	0.00937667	0.669	0.693	0.6225	0.690929	0.668857	0.0283683
598443	0.7515	0.718	0.7765	0.781	0.75675	0.0250362	0.684	0.677	0.6775	0.675214	0.678429	0.00332699
600878	0.7945	0.767	0.719	0.709214	0.747429	0.0348829	0.697	0.692	0.6795	0.6865	0.68875	0.00650481
303028	0.7395	0.7675	0.7535	0.769214	0.757429	0.0120125	0.689	0.676	0.686	0.696	0.68675	0.0071894
284823	0.786	0.77	0.786	0.774	0.779	0.00714143	0.678	0.6825	0.6965	0.677286	0.683571	0.00772734
231606	0.754	0.78	0.772	0.787	0.77325	0.0123161	0.711	0.698	0.72	0.709667	0.709667	0.00782091
577251	0.7195	0.771	0.781	0.781071	0.763143	0.0255281	0.581	0.67	0.543	0.551	0.58625	0.0503854
371952	0.771	0.785	0.7525	0.7825	0.77275	0.0128282	0.665	0.6625	0.68	0.7045	0.678	0.0166996
440474	0.787	0.7725	0.784	0.781167	0.781167	0.00541218	0.5725	0.547	0.583	0.595786	0.574571	0.0179274
265351	0.7625	0.789	0.7885	0.78	0.78	0.010718	0.6775	0.654	0.642	0.581	0.638625	0.035636
231576	0.7865	0.78	0.7815	0.778	0.7815	0.00314245	0.6355	0.5945	0.5455	0.547	0.580625	0.0373101
538976	0.7805	0.7815	0.7895	0.7795	0.78275	0.00396074	0.61	0.2965	0.0805	0.498714	0.371429	0.202096
418726	0.787	0.7915	0.795	0.7925	0.7915	0.00289396	0.681	0.643	0.6195	0.6595	0.65075	0.022518
206376	0.791	0.7885	0.7905	0.792286	0.790571	0.00136183	0.569	0.483	0.4665	0.604929	0.530857	0.0578221
403868	0.7705	0.7745	0.76	0.775	0.77	0.00603117	0.6535	0.465	0.571	0.472786	0.540571	0.077435
231580	0.777	0.777	0.7645	0.767	0.771375	0.00569402	0.308	0.571	0.675	0.604857	0.539714	0.138939
634205	0.778	0.7725	0.776	0.775	0.775375	0.00198037	0.6335	0.532	0.4815	0.494	0.53525	0.0596956
198070	0.776	0.782	0.766	0.776	0.775	0.00574456	0.6395	0.6725	0.6935	0.6685	0.6685	0.0192484
321681	0.782	0.7755	0.7575	0.766	0.77025	0.0093039	0.4965	0.3885	0.5195	0.44	0.461125	0.0509404
266293	0.769	0.7795	0.7815	0.773	0.77575	0.00500625	0.6725	0.6445	0.6235	0.646833	0.646833	0.0173829
268333	0.7755	0.784	0.778	0.780786	0.779571	0.00316752	0.5905	0.606	0.662	0.6195	0.6195	0.0265965
578763	0.7915	0.7825	0.766	0.7965	0.784125	0.0116048	0.561	0.624	0.6078	0.5976	0.5976	0.0231331
321397	0.775	0.776	0.7955	0.78	0.781625	0.00822629	0.4905	0.492	0.5275	0.503333	0.503333	0.0148085
303020	0.7685	0.7795	0.7735	0.764	0.771375	0.00577034	0.6745	0.621	0.5945	0.63	0.63	0.0288162
231595	0.765	0.756	0.7585	0.7775	0.76425	0.00832541	0.6585	0.6535	0.4285	0.5665	0.57675	0.0930816
197270	0.7865	0.755	0.7475	0.7715	0.765125	0.0150888	0.7065	0.691	0.6885	0.616286	0.675571	0.0349162
410155	0.776	0.784	0.786	0.785	0.78275	0.00396074	0.7315	0.7275	0.6315	0.7035	0.6985	0.0401373
418721	0.778	0.776	0.7695	0.7705	0.7735	0.00358818	0.663	0.676	0.6605	0.656	0.663875	0.00743619
418722	0.7875	0.781	0.7765	0.7765	0.780375	0.00450521	0.669	0.626	0.681	0.692571	0.667143	0.0251735
418741	0.782	0.763	0.763	0.774857	0.770714	0.00811713	0.592	0.6845	0.68	0.682357	0.659714	0.0391272
619003	0.776	0.783	0.7745	0.76	0.773375	0.00836193	0.7045	0.393	0.7025	0.657714	0.614429	0.129203
251224	0.762	0.781	0.778	0.785	0.7765	0.00873212	0.689	0.689	0.689	0.689	0.689	0
516605	0.7795	0.767	0.7865	0.7905	0.780875	0.00892591	0.7175	0.728	0.713	0.723786	0.720571	0.00575055
547390	0.7815	0.768	0.7695	0.7615	0.770125	0.00722301	0.6805	0.626	0.6235	0.672857	0.650714	0.0261195
628717	0.776	0.78	0.779	0.776	0.77775	0.00178536	0.693	0.705	0.7045	0.7045	0.70175	0.00505594
290368	0.7755	0.7135	0.77	0.7815	0.760125	0.0272245	0.719	0.701	0.698	0.690571	0.702143	0.0104467
376878	0.7735	0.7655	0.792	0.7735	0.776125	0.00972995	0.684	0.667	0.651	0.613	0.65375	0.0262619
303037	0.7635	0.7565	0.774	0.777429	0.767857	0.00832641	0.6905	0.6605	0.675	0.675333	0.675333	0.0106086
420126	0.7395	0.774	0.781	0.749	0.760875	0.0171405	0.5985	0.5925	0.653	0.590857	0.608714	0.0257261
204880	0.7795	0.772	0.7575	0.772	0.77025	0.00797261	0.655	0.6875	0.6725	0.671667	0.671667	0.0115018
231566	0.7705	0.7705	0.7715	0.7745	0.77175	0.00163936	0.6385	0.694	0.719	0.6835	0.68375	0.0291344
265344	0.7815	0.7515	0.772	0.7795	0.771125	0.0118711	0.64	0.564	0.6745	0.626167	0.626167	0.0399755
287849	0.7655	0.7715	0.77	0.7765	0.770875	0.00392707	0.6915	0.6935	0.709	0.652	0.6865	0.0210387
237187	0.7805	0.77	0.784	0.791	0.781375	0.00757772	0.694	0.727	0.709	0.713	0.71075	0.0117553
239730	0.7755	0.783	0.786	0.7875	0.783	0.00462331	0.674	0.594	0.6305	0.592	0.622625	0.0333867
577254	0.7655	0.769	0.7755	0.7735	0.770875	0.00389511	0.606	0.6895	0.697	0.6635	0.664	0.0357194
274637	0.7705	0.7685	0.7745	0.747	0.765125	0.0106851	0.692	0.695	0.724	0.6435	0.688625	0.028895
298091	0.771	0.7605	0.7685	0.770857	0.767714	0.00428184	0.7045	0.6815	0.672	0.686	0.686	0.0118163
285101	0.7665	0.766	0.765	0.779	0.769125	0.00572686	0.689	0.697	0.7065	0.707	0.699875	0.00743619
505842	0.7625	0.7635	0.7765	0.762	0.766125	0.00601431	0.7155	0.7055	0.592	0.6605	0.668375	0.0487191
632542	0.783	0.787	0.7805	0.776	0.781625	0.00399022	0.6465	0.635	0.6175	0.653571	0.638143	0.0136372
610965	0.7625	0.7625	0.7675	0.77	0.765625	0.0032476	0.618	0.6505	0.5775	0.6675	0.628375	0.0343373
202451	0.7745	0.778	0.7745	0.774	0.77525	0.00160078	0.603	0.5995	0.619	0.572786	0.598571	0.0166035
265340	0.7745	0.763	0.7745	0.772	0.771	0.00473022	0.597	0.659	0.671	0.683857	0.652714	0.0333461
284826	0.6975	0.755	0.756	0.773	0.745375	0.0285512	0.6905	0.6935	0.6705	0.674643	0.682286	0.00988118
502412	0.7675	0.7235	0.7705	0.7575	0.75475	0.0186732	0.611	0.653	0.608	0.64	0.628	0.0190919
418714	0.762	0.7785	0.7655	0.7745	0.770125	0.00664619	0.6035	0.64	0.6297	0.6244	0.6244	0.0133066
598434	0.7415	0.7725	0.778	0.771	0.76575	0.0142412	0.627	0.5885	0.6005	0.6285	0.611125	0.017166
204085	0.772	0.767	0.753	0.7435	0.758875	0.0112826	0.56	0.7015	0.6575	0.7365	0.663875	0.0661829
619474	0.772	0.777	0.768	0.766	0.77075	0.00420565	0.622	0.652	0.713	0.698	0.67125	0.0362448
610926	0.7635	0.7675	0.769	0.7745	0.768625	0.00394295	0.7495	0.7235	0.7215	0.715	0.727375	0.0131547
306292	0.779	0.769	0.8025	0.7395	0.7725	0.0226025	0.6745	0.6735	0.69	0.668286	0.676571	0.00810407
277848	0.755	0.7765	0.7805	0.7755	0.771875	0.00992078	0.589	0.6525	0.6835	0.641667	0.641667	0.0340631
420128	0.764	0.7695	0.7805	0.765429	0.769857	0.00646754	0.68	0.6365	0.582	0.5795	0.6195	0.0416998
231567	0.778	0.7745	0.772	0.756071	0.770143	0.00839901	0.702	0.7175	0.6865	0.702	0.702	0.0109602
418707	0.771	0.7525	0.7615	0.761667	0.761667	0.00654153	0.6995	0.695	0.683	0.712214	0.697429	0.0104522
610950	0.782	0.7655	0.775	0.774167	0.774167	0.00585591	0.5955	0.5735	0.5785	0.4685	0.554	0.0500325
598911	0.773	0.7705	0.765	0.7735	0.7705	0.00337268	0.642	0.6325	0.68	0.7	0.663625	0.0275122
311075	0.7095	0.7575	0.7705	0.7755	0.75325	0.0260996	0.487	0.5175	0.4775	0.568857	0.512714	0.0356237
423136	0.777	0.7695	0.768	0.7845	0.77475	0.00658122	0.6735	0.7185	0.701	0.684143	0.694286	0.0170758

## Sheet: Chl content
	Values (control)						Values (heat)
Accession No.	Replicate-1	Replicate-2	Replicate-3	Replicate-4	Average	S.D.	Replicate-1	Replicate-2	Replicate-3	Replicate-4	Average	S.D.
598839	11.4908	12.9372	11.4668	12.2258	12.0302	0.606085	8.43921	9.03495	7.61155	8.80678	8.47312	0.540935
418712	15.7152	15.4171	16.4422	17.5874	16.2905	0.83647	9.30782	10.6928	11.1231	10.0162	10.285	0.688447
277846	15.2541	15.3205	16.0275	14.9014	15.3759	0.408555	12.597	10.0784	11.0997	12.5376	11.5782	1.05319
610802	15.4512	13.1536	13.8783	14.7388	14.3055	0.867448	11.2106	13.5875	13.9857	11.9635	12.6868	1.14028
231565	13.2712	11.1322	13.2099	12.0074	12.4052	0.891085	11.9199	13.394	14.6893	11.685	12.922	1.21247
287855	14.0759	15.5747	15.838	15.1558	15.1611	0.672115	8.07028	6.53791	8.52756	8.08333	7.80477	0.754229
225825	15.4161	16.9809	16.5284	14.0625	15.747	1.12695	9.30322	10.1264	9.02919	9.08237	9.3853	0.440054
204879	16.202	16.5334	16.6498	16.4984	16.4709	0.165067	4.11912	4.87615	4.99418	4.22955	4.55475	0.384684
265342	13.8342	12.7746	13.6838	13.6626	13.4888	0.417637	9.96746	11.1984	11.7201	10.8478	10.9334	0.638259
303026	16.0364	15.9569	16.9375	12.756	15.4217	1.58651	10.8215	9.55626	11.9865	10.0471	10.6028	0.917401
231604	15.0036	12.4341	14.3929	11.5036	13.3336	1.42031	10.516	11.7631	10.7316	12.0096	11.2551	0.641796
275660	12.9033	13.6768	14.5163	12.8542	13.4876	0.677623	11.5245	12.4129	10.0723	11.3037	11.3283	0.835617
598892	13.9156	12.9541	12.5251	12.1961	12.8977	0.646227	12.9566	13.6509	13.0817	11.9722	12.9153	0.604157
418723	15.6938	14.4505	15.1027	13.4516	14.6746	0.831841	9.17128	8.94185	8.09693	7.56249	8.44314	0.646973
577273	15.0977	15.556	16.4029	16.2928	15.8374	0.53698	5.09224	5.08071	4.53155	4.85775	4.89056	0.227373
577269	14.4819	14.6851	14.9112	15.2072	14.8213	0.269618	4.93331	6.1433	6.28402	4.64235	5.50075	0.722016
238938	15.6652	16.1989	16.0259	15.8571	15.9368	0.19798	7.35912	7.88895	7.66205	7.73422	7.66108	0.19265
220178	16.6037	15.5102	15.4226	15.0007	15.6343	0.591891	5.92104	6.06654	9.45642	8.86374	7.57693	1.59778
267059	15.5961	17.1703	19.0214	17.6018	17.3474	1.22122	9.53617	8.12636	8.73511	9.77519	9.04321	0.654664
231605	15.1771	14.5998	14.929	15.4585	15.0411	0.316239	12.7955	11.7185	12.4826	11.1405	12.0343	0.647889
303027	15.2963	18.5048	15.8935	17.7813	16.869	1.31655	6.3361	5.68389	6.35695	5.06184	5.85969	0.534253
317452	17.0208	16.2713	17.8489	18.1563	17.3243	0.736236	4.88732	4.25609	4.3412	4.61625	4.52522	0.247842
403907	13.5592	16.3273	15.5796	16.9547	15.6052	1.27763	8.42763	7.76012	6.16457	9.04138	7.84843	1.07259
278773	15.7537	16.9413	15.8377	17.212	16.4362	0.648276	4.13949	3.43195	4.32305	3.35431	3.8122	0.424954
254898	14.2142	15.6521	15.8786	16.0388	15.4459	0.724269	6.03083	5.74665	6.14038	6.56903	6.12172	0.295541
267058	12.6352	13.3756	14.6604	13.7406	13.6029	0.728924	9.17307	9.64612	8.99777	9.41537	9.30808	0.245104
418736	20.1455	20.6366	20.2862	19.9196	20.247	0.260206	9.23757	8.35544	8.86821	8.50655	8.74194	0.341461
182857	15.265	15.2645	15.9902	15.5602	15.52	0.297064	8.80449	8.06533	10.3905	8.74793	9.00206	0.852758
319018	17.5502	17.7528	14.5682	11.7666	15.4095	2.45218	6.30835	6.59288	5.84735	5.85013	6.14968	0.317308
598443	14.8215	15.0196	16.2086	16.3511	15.6002	0.685095	9.69246	9.63264	12.0545	10.3324	10.428	0.978315
600878	18.17	18.7511	12.3702	18.7138	17.0013	2.68361	10.6371	9.29391	10.6682	9.65295	10.063	0.60322
303028	17.0359	15.0855	16.9509	17.5417	16.6535	0.93303	10.7031	8.40309	8.0845	9.35553	9.13654	1.01817
284823	18.7844	16.1165	18.4547	20.281	18.4092	1.49189	8.60347	8.81218	9.79349	8.13207	8.8353	0.605588
231606	19.9938	17.9939	20.269	19.0581	19.3287	0.891827	6.49557	8.39372	9.40965	7.66576	7.99118	1.06264
577251	16.3877	18.0809	18.7078	19.5783	18.1887	1.16786	4.56815	3.98321	4.73877	5.13833	4.60711	0.415422
371952	16.6901	17.7257	15.1117	13.5562	15.7709	1.58158	10.7489	10.7002	11.9644	11.4758	11.2224	0.52718
440474	17.6613	17.873	16.0167	13.7527	16.3259	1.65032	4.52286	5.10428	5.06336	5.67539	5.09147	0.40781
265351	4.52965	6.99951	4.93859	4.86365	5.33285	0.974485	7.58746	6.41487	7.79192	8.3476	7.53546	0.704231
231576	14.8283	15.5586	14.3708	16.6811	15.3597	0.872606	5.55805	4.36288	6.48231	6.36149	5.69118	0.845181
538976	13.0037	14.564	16.3814	15.3147	14.816	1.22955	3.72868	4.33212	4.02425	4.74258	4.20691	0.375728
418726	27.0933	23.5717	25.1005	25.2552	25.2552	1.2487	7.91822	9.52813	8.92976	7.34776	8.43096	0.849823
206376	20.072	20.9444	18.3605	17.9446	19.3304	1.22639	2.19538	3.12896	3.02636	3.0623	2.85325	0.381602
403868	13.7964	14.4977	11.0907	14.3015	13.4216	1.36985	4.60553	3.87953	4.73438	4.21107	4.35763	0.336697
231580	14.3038	14.6055	14.2517	13.855	14.254	0.267049	5.68304	5.48116	5.62833	4.83727	5.40745	0.337369
634205	16.9765	13.5965	13.6403	12.4154	14.1572	1.70029	4.64997	3.38413	5.26398	4.80379	4.52547	0.696601
198070	15.2543	14.0273	12.967	13.3012	13.8874	0.877323	6.98824	7.30089	7.83015	6.77475	7.22351	0.397093
321681	17.2374	16.0168	16.2698	17.3762	16.7251	0.590605	2.19912	2.797	2.81191	2.85808	2.66653	0.270795
266293	16.1185	16.2456	14.9436	15.4136	15.6803	0.530451	9.70692	10.0525	9.78603	10.6334	10.0447	0.363178
268333	18.6711	19.0905	18.9783	19.0704	18.9526	0.167904	5.41866	5.72924	5.22147	5.5882	5.48939	0.189786
578763	15.7406	17.0705	16.7503	17.6513	16.8032	0.693297	6.88462	7.02008	7.64763	7.30574	7.21452	0.292638
321397	17.6221	18.0952	15.4107	14.881	16.5023	1.37943	6.20936	4.66	5.11473	6.07758	5.51542	0.649973
303020	22.0389	19.9144	20.8114	20.8551	20.905	0.754696	7.37122	7.12593	7.1885	7.07737	7.19076	0.111392
231595	15.8	16.3487	16.7305	15.0132	15.9731	0.645382	4.88156	4.71259	5.51224	6.00942	5.27895	0.516403
197270	15.6948	15.193	15.2709	16.1287	15.5719	0.373925	7.61686	7.38792	8.54858	7.77346	7.83171	0.436006
410155	18.9094	18.4011	18.8956	15.1347	17.8352	1.57253	7.76464	7.53544	6.15766	8.29645	7.43855	0.789365
418721	19.1577	20.946	21.7653	20.5171	20.5965	0.944025	7.78988	7.52142	8.59058	7.38999	7.82297	0.466028
418722	17.9664	18.1665	19.0509	18.3268	18.3777	0.409124	8.45642	9.81598	8.64293	9.91371	9.20726	0.66179
418741	16.3736	15.6367	17.6941	16.4638	16.5421	0.738473	6.43901	8.16071	8.23232	7.26678	7.5247	0.733225
619003	15.7923	17.3074	17.2786	16.9682	16.8366	0.617419	7.09313	5.6942	8.85829	8.22344	7.46726	1.20317
251224	17.3305	16.4893	16.376	17.3923	16.897	0.466616	8.00682	8.70947	7.3023	7.61899	7.9094	0.525
516605	14.7413	15.6216	14.5285	11.6818	14.1433	1.47904	10.9156	10.4845	12.5752	12.6317	11.6517	0.96405
547390	14.0233	14.0498	14.1978	14.6289	14.225	0.242512	7.90845	8.04386	7.47677	8.62552	8.01365	0.410672
628717	18.5544	19.0255	17.4552	18.9675	18.5006	0.630349	3.28112	4.10912	1.92481	4.24857	3.3909	0.923705
290368	19.4346	18.0135	19.1772	18.3616	18.7467	0.579714	8.14833	9.98321	10.5964	9.8855	9.65337	0.910655
376878	16.4011	15.9206	17.8774	16.0437	16.5607	0.780407	7.21466	6.82819	5.05181	5.14918	6.06096	0.970745
303037	12.7254	12.6031	12.4949	13.8054	12.9072	0.524944	7.12321	9.04578	9.88386	8.96328	8.75403	1.00809
420126	16.3799	15.5463	17.1925	16.166	16.3212	0.588914	8.58188	8.87129	8.73755	7.49141	8.42053	0.546118
204880	16.1775	16.3296	17.8628	16.7552	16.7812	0.659336	9.0105	8.09403	8.39887	8.45554	8.48973	0.330605
231566	14.9182	14.9311	17.4341	15.5966	15.72	1.02694	6.95701	7.14402	7.61343	6.75189	7.11659	0.318619
265344	16.3567	16.3535	15.9001	15.9692	16.1449	0.211614	6.47501	6.35131	9.75739	7.60388	7.5469	1.36637
287849	12.6578	14.0206	13.5139	15.4741	13.9166	1.02267	5.98155	4.69808	5.12934	5.60562	5.35365	0.484209
237187	15.9336	17.2845	16.6868	17.181	16.7715	0.533883	10.406	8.89794	7.71928	8.80659	8.95744	0.956237
239730	13.9116	14.1023	14.4513	14.2611	14.1816	0.19889	4.27335	4.76281	4.8103	4.35052	4.54925	0.239464
577254	15.9779	15.0251	15.8963	16.9313	15.9577	0.674896	8.19955	10.3839	9.29199	8.96954	9.21125	0.7848
274637	14.7744	15.2244	14.2691	14.4189	14.6717	0.368125	7.92862	8.88924	8.93636	10.3778	9.03302	0.874392
298091	17.6741	17.9474	17.5083	15.8185	17.2371	0.833893	8.45783	8.46005	9.30501	7.12404	8.33673	0.780713
285101	13.8073	16.1619	15.1071	14.7344	14.9527	0.843459	6.6372	6.53402	7.04769	6.85457	6.76837	0.198481
505842	15.7259	15.2887	17.3752	15.9609	16.0877	0.7815	10.4152	8.70397	7.12125	8.22559	8.6165	1.18654
632542	16.393	9.94293	11.4918	13.2728	12.7751	2.39817	4.89085	4.66765	4.058	5.73972	4.83906	0.602769
610965	10.1063	10.9173	10.1222	11.136	10.5705	0.462707	5.78955	7.82783	7.34254	6.42569	6.8464	0.791089
202451	16.1293	16.158	16.7685	16.0954	16.2878	0.278433	7.4753	3.83293	4.42661	5.4302	5.29126	1.38417
265340	15.7262	16.1806	14.1813	14.9926	15.2701	0.758208	7.70679	6.61408	6.24449	5.04287	6.40206	0.951251
284826	17.0638	16.5684	18.0504	17.5474	17.3075	0.551161	6.9394	8.61199	7.68665	7.76052	7.74964	0.592497
502412	17.6895	16.5551	13.7598	13.3348	15.3348	1.83807	5.70985	5.49167	5.92806	4.80552	5.48377	0.420889
418714	14.4921	20.9854	14.7784	14.9654	16.3053	2.70731	3.65589	5.53075	4.95787	4.21821	4.59068	0.712591
598434	17.76	19.2404	18.3625	19.4874	18.7126	0.69084	5.2072	6.04199	6.45509	5.1456	5.71247	0.556037
204085	14.2515	13.5816	15.6515	11.827	13.8279	1.37561	5.38563	6.20623	6.11624	4.5205	5.55715	0.677854
619474	17.3328	16.1132	15.2465	16.485	16.2944	0.749254	7.01735	7.58629	7.64586	8.0527	7.57555	0.368889
610926	12.7615	13.3928	14.0344	15.2099	13.8497	0.905171	8.20126	9.17653	8.6768	8.06605	8.53016	0.436713
306292	11.7457	16.349	15.471	15.1327	14.6746	1.74831	6.68355	8.01155	8.31595	10.0617	8.26819	1.20373
277848	17.0337	14.5641	15.1704	14.2594	15.2569	1.07696	6.95026	5.74634	7.09089	7.21501	6.75063	0.587338
420128	16.8112	15.551	16.6135	17.0512	16.5067	0.573157	6.04119	4.75652	5.79702	5.02295	5.40442	0.530309
231567	14.3888	15.6817	16.3709	15.0676	15.3773	0.733622	9.17937	7.80554	8.41009	10.3038	8.9247	0.933283
418707	16.1496	16.5405	14.1665	15.5611	15.6045	0.90041	6.5811	6.18241	6.9243	6.40389	6.52292	0.271387
610950	15.2938	14.871	14.9882	15.1968	15.0875	0.166777	2.37318	2.21337	3.04128	1.66313	2.32274	0.4914
598911	17.2836	14.3667	14.876	13.5888	15.0288	1.38017	4.82189	5.63945	5.57901	5.2095	5.31246	0.327578
311075	14.0244	15.5209	13.9265	15.0413	14.6283	0.675375	2.61351	6.24857	3.79029	3.87909	4.13286	1.3197
423136	17.06	17.3402	16.415	16.4708	16.8215	0.391837	6.70158	6.72141	7.78486	7.08499	7.07321	0.43831

## Sheet: Pn
	Values (control)					Values (heat)
Accession No.	Replicate-1	Replicate-2	Replicate-3	Average	S.D.	Replicate-1	Replicate-2	Replicate-3	Average	S.D.
598839	10.2937	8.38606	9.31678	9.33219	0.778878	6.73898	5.4977	6.22354	6.15341	0.509171
418712	7.96762	8.29569	7.82283	8.02871	0.197817	3.5118	4.8926	3.39324	3.93255	0.680585
277846	11.9609	7.97126	8.28788	9.40667	1.8107	3.6106	2.17866	3.14601	2.97842	0.596477
610802	9.61933	9.89706	11.4723	10.3296	0.815969	1.47057	2.70796	2.14927	2.10927	0.505956
231565	12.2045	13.4714	13.7409	13.1389	0.669858	4.18867	4.06498	2.85963	3.70443	0.599495
287855	15.9932	13.5819	14.2437	14.6063	1.01725	7.5902	6.23076	8.65278	7.49125	0.991257
225825	8.02995	8.95142	9.21921	8.73353	0.509373	1.57378	1.62745	2.65743	1.95289	0.498667
204879	11.3019	11.0372	8.58961	10.3095	1.22097	1.83373	1.92797	1.73948	1.83373	0.0769509
265342	9.14705	10.517	12.5067	10.7236	1.37932	3.42035	3.87624	5.14701	4.14787	0.730602
303026	12.5659	11.988	11.9113	12.1551	0.292163	7.69566	5.95752	4.83886	6.16401	1.17539
231604	9.11938	9.74897	9.53462	9.46765	0.261354	3.5994	3.23612	3.7412	3.52557	0.212705
275660	14.4753	10.671	11.8683	12.3382	1.58822	8.79002	8.47464	8.08435	8.44967	0.288628
598892	12.2419	15.5103	11.6058	13.1194	1.71051	8.32596	6.91985	6.17452	7.14011	0.892021
418723	9.02913	7.61738	7.03002	7.89218	0.838948	3.64091	2.67888	2.06625	2.79534	0.648106
577273	15.5549	14.3527	13.635	14.5142	0.792064	5.98054	6.48388	5.86402	6.10948	0.26898
577269	9.02594	10.631	11.262	10.3063	0.941298	0.899436	0.934149	0.916793	0.916793	0.0141715
238938	5.79353	5.58504	4.41646	5.26501	0.606022	2.63211	2.87682	2.39722	2.63538	0.19581
220178	14.1424	15.9148	16.7554	15.6042	1.08912	2.83855	3.1303	3.97567	3.31484	0.482221
267059	10.2141	8.44256	8.40143	9.01936	0.844969	6.48897	6.00178	5.56341	6.01805	0.378035
231605	11.1183	10.7395	11.5434	11.1337	0.328354	3.99813	3.64725	3.29637	3.64725	0.286492
303027	13.0716	14.601	13.377	13.6832	0.66085	4.94127	4.49105	4.71616	4.71616	0.183801
317452	8.94972	9.09637	12.6315	10.2259	1.70212	5.02978	5.2691	6.58961	5.6295	0.685896
403907	9.24673	11.3183	9.36009	9.97502	0.950932	2.18589	2.79567	2.49078	2.49078	0.248944
278773	8.48117	11.6873	10.6986	10.289	1.34057	1.79758	1.31348	1.4277	1.51292	0.206618
254898	12.371	11.2095	15.9848	13.1884	2.03341	1.94234	3.92475	5.90716	3.92475	1.61863
267058	10.6914	12.8607	11.9502	11.8341	0.889401	3.94234	1.23981	6.32223	3.8348	2.07628
418736	12.9032	9.78181	9.50064	10.7286	1.54199	7.4067	5.23777	5.55403	6.06617	0.956653
182857	7.32789	10.8921	9.53735	9.25245	1.46897	2.0561	3.30235	4.69253	3.35033	1.07685
319018	12.0164	13.5975	4.11599	9.90997	4.1475	1.51923	1.01289	0.506559	1.01289	0.413421
598443	10.8927	8.60089	9.55241	9.68199	0.940088	8.41408	6.09484	7.7821	7.43034	0.978953
600878	8.6732	7.17208	9.82078	8.55535	1.08453	1.99619	0.832981	1.24746	1.35888	0.481368
303028	9.9788	8.36484	6.7055	8.34971	1.33636	5.08677	3.54286	3.65389	4.09451	0.703099
284823	5.43558	6.19358	6.95909	6.19608	0.621973	0.609162	0.40335	0.814974	0.609162	0.168045
231606	8.836	8.1613	8.85018	8.61582	0.321449	1.54166	0.986254	0.894035	1.14065	0.286047
577251	3.42423	5.75883	5.97502	5.05269	1.15488	0.644182	0.724258	0.849356	0.739265	0.0844313
371952	12.7723	11.261	11.1428	11.7254	0.741862	2.65384	1.54425	0.848784	1.68229	0.743347
440474	7.27281	7.86279	5.9071	7.01424	0.819076	5.09073	4.88793	3.14872	4.37579	0.871615
265351	18.1731	15.4628	18.3778	17.3379	1.32853	2.81279	1.7355	3.89007	2.81279	0.879601
231576	17.6467	15.1245	15.2968	16.0227	1.15054	2.48445	1.10001	0.971737	1.51873	0.684871
538976	16.424	11.7979	15.4971	14.573	1.99844	5.41071	3.72928	4.01928	4.38642	0.733892
418726	15.0828	15.3045	16.4806	15.6226	0.613416	3.67763	3.49508	2.67818	3.28363	0.434557
206376	13.0534	12.7596	12.4984	12.7705	0.226723	4.73581	4.93372	4.83476	4.83476	0.0807983
403868	11.2242	10.7032	15.2817	12.403	2.04661	2.16485	2.63357	3.10229	2.63357	0.382709
231580	12.7166	14.856	11.0742	12.8823	1.54837	1.57267	3.32938	2.4792	2.46042	0.717299
634205	16.8602	14.005	14.0779	14.981	1.32912	4.5221	4.1825	4.3523	4.3523	0.13864
198070	10.366	10.9129	8.0304	9.76974	1.25	3.00632	3.13303	2.03294	2.7241	0.491454
321681	17.694	13.6223	13.3344	14.8836	1.99077	2.19371	2.93297	2.56334	2.56334	0.301799
266293	10.6609	10.6738	13.1152	11.4833	1.15392	4.70755	4.56537	4.39545	4.55612	0.127582
268333	11.9074	9.51331	10.434	10.6182	0.986024	4.60386	4.01566	4.30976	4.30976	0.24013
578763	10.3457	9.69636	11.8377	10.6266	0.896491	4.31067	6.07685	5.19376	5.19376	0.721039
321397	11.6149	14.604	13.9654	13.3948	1.28529	1.19577	2.42613	1.15705	1.59298	0.589336
303020	11.214	10.7904	11.4518	11.1521	0.273567	4.97924	2.35544	3.66734	3.66734	1.07116
231595	9.8755	10.7721	10.3238	10.3238	0.366019	2.60454	3.52828	1.68081	2.60454	0.754226
197270	12.1793	11.8677	10.6231	11.5567	0.672326	7.58942	6.78921	5.68932	6.68932	0.778923
410155	11.441	13.4168	11.9489	12.2689	0.837757	1.82661	1.76451	1.9177	1.83627	0.0629109
418721	11.5654	14.205	11.6852	12.4852	1.21709	5.11101	7.07838	6.39001	6.19313	0.815151
418722	12.1689	9.47615	10.8225	10.8225	1.09932	6.27815	5.68988	5.52491	5.83098	0.323288
418741	9.89373	10.7838	12.2856	10.9877	0.987058	5.047	4.78301	4.16856	4.66619	0.368011
619003	10.9813	8.47681	9.68161	9.71325	1.02271	4.64583	5.62854	6.00436	5.42624	0.57277
251224	10.5087	8.04274	8.25512	8.93551	1.11577	6.52403	5.74046	5.52661	5.93037	0.428765
516605	10.3497	9.81776	10.0837	10.0837	0.217177	6.87943	8.47196	6.22359	7.19166	0.944072
547390	13.1926	10.4369	12.2807	11.9701	1.14625	3.942	3.99139	3.298	3.7438	0.315868
628717	12.0602	12.0198	10.8693	11.6498	0.552107	2.53584	2.35204	2.39201	2.42663	0.0789255
290368	17.3099	14.3386	17.8465	16.4983	1.54281	2.20647	1.50956	1.02251	1.57951	0.485875
376878	11.5654	14.7868	10.6813	12.3445	1.76429	3.56686	5.85826	2.83786	4.08766	1.28689
303037	11.0844	12.9352	12.4806	12.1667	0.787476	1.29659	1.01475	2.01064	1.44066	0.419139
420126	16.7664	13.8272	17.7	16.0979	1.65021	2.80351	2.04794	2.61539	2.48894	0.321157
204880	13.5692	9.60652	10.2761	11.1506	1.7319	4.71412	3.06045	3.64271	3.80576	0.684885
231566	10.7433	11.8782	12.2146	11.612	0.629426	3.64221	1.70021	1.60096	2.31446	0.939737
265344	10.3246	8.27434	10.7761	9.79166	1.08863	1.38096	1.27019	1.27468	1.30861	0.0511941
287849	15.1811	10.408	14.5865	13.3919	2.12382	10.6803	8.79243	9.79998	9.75758	0.771311
237187	8.03902	10.9503	8.95228	9.31388	1.21574	2.9893	3.04542	2.88013	2.97162	0.0686292
239730	14.8973	14.0421	13.4645	14.1346	0.58856	2.31903	2.23259	2.27581	2.27581	0.0352862
577254	11.1117	10.911	10.2612	10.7613	0.36298	8.58517	6.98967	7.6791	7.75131	0.653356
274637	10.7029	12.7898	14.1014	12.5313	1.39941	1.69373	1.97603	2.47872	2.0495	0.324653
298091	15.62	18.147	14.6089	16.1253	1.48793	3.48225	5.10907	3.77773	4.12302	0.707604
285101	11.6564	12.6224	13.4256	12.5681	0.723311	5.03859	6.10924	7.12042	6.08942	0.850018
505842	10.6828	11.655	12.7916	11.7098	0.861761	3.32702	3.04279	4.36582	3.57855	0.568654
632542	14.4756	15.0814	12.0157	13.8575	1.32567	5.04768	5.57883	4.00373	4.87675	0.654297
610965	13.3901	13.4632	12.0564	12.9699	0.646611	3.00192	2.68774	2.84497	2.84488	0.128262
202451	12.6985	9.41646	9.21343	10.4428	1.59716	3.73009	3.26779	3.16775	3.38854	0.244941
265340	15.6608	14.7987	16.0932	15.5175	0.538067	5.98837	6.20702	5.63341	5.94293	0.23637
284826	14.7924	10.6286	13.1627	12.8612	1.71318	7.29698	3.43392	6.21964	5.65018	1.62768
502412	12.6246	13.3978	12.1151	12.7125	0.527325	3.20271	4.68525	4.67737	4.18844	0.697023
418714	11.4294	10.5177	10.3562	10.7678	0.472504	4.2619	5.16374	5.03558	4.82041	0.398373
598434	16.9113	17.9729	16.7087	17.1977	0.554412	1.78028	2.18702	1.38917	1.78549	0.325742
204085	15.4155	12.9928	14.2225	14.2103	0.989126	4.91702	3.94839	5.38676	4.75072	0.598868
619474	14.1201	13.913	14.0165	14.0165	0.0845492	4.01404	3.84473	4.34284	4.06721	0.206797
610926	16.8029	15.8003	16.2204	16.2745	0.411108	2.50373	1.98864	2.13273	2.20837	0.216982
306292	15.8477	13.2426	16.2194	15.1032	1.32439	0.808548	0.964684	0.776171	0.849801	0.0823029
277848	20.0655	22.863	18.1703	20.3663	1.92754	2.47357	2.7245	1.2918	2.16329	0.624694
420128	19.906	18.7621	19.0757	19.2479	0.482585	3.67588	2.48162	2.27577	2.81109	0.617249
231567	13.0812	12.7833	12.9842	12.9496	0.124052	1.31649	1.559	1.99272	1.62274	0.279726
418707	17.4708	16.04	13.1621	15.5576	1.79175	2.32401	2.27324	2.51653	2.37126	0.10479
610950	18.3233	15.3023	15.0228	16.2161	1.49437	4.75723	4.12266	4.43995	4.43995	0.259063
598911	8.96663	10.2212	8.68637	9.29139	0.667336	6.78404	6.17131	7.04513	6.66683	0.366236
311075	16.2932	11.4233	12.5474	13.4213	2.08194	4.96525	2.02325	3.49425	3.49425	1.20107
423136	20.3102	21.8986	20.5357	20.9148	0.701672	1.21392	0.760886	1.18113	1.05198	0.20627

## Sheet: WUE
	Values (control)					Values (heat)
Accession No.	Replicate-1	Replicate-2	Replicate-3	Average	S.D.	Replicate-1	Replicate-2	Replicate-3	Average	S.D.
598839	3.1231	2.54846	2.10594	2.5925	0.416418	2.0663	2.00831	1.47472	1.84978	0.266264
418712	2.92906	2.39837	2.91886	2.74876	0.247796	1.25387	1.27551	1.42327	1.31755	0.0752782
277846	3.81993	3.79794	4.17602	3.9313	0.173275	0.586769	0.332487	0.523232	0.480829	0.108054
610802	3.81283	3.54516	3.81234	3.72344	0.126069	0.576079	0.608095	0.574145	0.586107	0.0155682
231565	2.16869	2.26163	1.94009	2.12347	0.135109	0.514838	0.575853	0.482699	0.524463	0.0386345
287855	2.91931	2.49178	2.13265	2.51458	0.321557	1.07635	1.03909	1.07451	1.06332	0.0171494
225825	1.52692	2.22762	1.985	1.91318	0.290535	0.203576	0.251576	0.358573	0.271241	0.0647872
204879	4.1689	4.03703	3.37401	3.85998	0.347825	0.296617	0.289353	0.305106	0.297025	0.00643789
265342	4.21423	5.24948	5.01918	4.82763	0.443812	0.445404	0.602151	0.751425	0.59966	0.124945
303026	3.2695	2.03973	3.36373	2.89099	0.603157	0.81208	0.65021	0.937496	0.799929	0.117598
231604	3.99678	3.42687	4.36371	3.92912	0.385444	0.855296	0.51583	1.08249	0.817873	0.232848
275660	4.78279	5.34461	5.90473	5.34404	0.458031	1.65336	1.40035	1.20406	1.41926	0.183911
598892	3.01911	2.64635	2.72542	2.79696	0.160365	1.19387	1.2105	1.35379	1.25272	0.0717912
418723	4.01296	3.00253	3.0331	3.34953	0.469283	1.32886	0.915129	0.69934	0.981109	0.2612
577273	3.76534	3.38582	3.7101	3.62042	0.167412	0.755002	0.994638	0.907732	0.88579	0.0990536
577269	3.71548	3.41549	3.77281	3.63459	0.156689	0.182031	0.209822	0.255654	0.215835	0.0303558
238938	3.57954	3.3996	3.10042	3.35985	0.197612	0.472428	0.415435	0.643268	0.510377	0.0968061
220178	4.15702	4.02772	4.3433	4.17601	0.129536	0.511289	0.801483	0.709275	0.674015	0.121066
267059	4.42108	3.44197	2.64387	3.50231	0.726795	1.55781	1.10845	0.950858	1.2057	0.257152
231605	3.21588	3.80333	4.30746	3.77556	0.446067	0.683069	0.687286	0.692471	0.687608	0.00384518
303027	3.09974	4.3578	3.53747	3.66501	0.521458	1.14352	2.14964	1.64658	1.64658	0.410749
317452	3.77963	3.96862	4.36922	4.03916	0.245811	1.0573	0.951906	1.08813	1.03245	0.0583238
403907	2.9353	3.63752	3.8524	3.47507	0.391627	0.500663	0.682779	0.792218	0.658553	0.120253
278773	2.66231	2.99846	3.54161	3.06746	0.362275	0.139105	0.164248	0.20655	0.169968	0.0278299
254898	3.45783	4.46337	3.89172	3.93764	0.411793	0.347719	0.693031	0.544375	0.528375	0.141426
267058	3.69035	3.47922	3.42649	3.53202	0.114007	0.347719	0.218926	0.147448	0.238031	0.0828687
418736	3.61908	4.62059	3.80841	4.01603	0.434421	1.43676	1.46647	1.03318	1.31214	0.197626
182857	3.79645	4.78005	3.65114	4.07588	0.501447	1.66039	1.86236	1.42606	1.6496	0.178285
319018	3.88612	2.97614	3.54587	3.46938	0.375417	0.424842	0.250007	0.111899	0.262249	0.128051
598443	4.01161	3.09718	4.4663	3.85836	0.569348	1.52771	1.26221	1.48014	1.42335	0.115589
600878	4.40131	3.74407	4.63987	4.26175	0.37879	0.312096	0.157256	0.192346	0.220566	0.0662879
303028	5.14779	4.20774	3.40552	4.25368	0.71202	0.653281	0.561387	0.495067	0.569912	0.0648713
284823	3.96843	3.95852	3.60244	3.84313	0.170241	0.152333	0.105591	0.159754	0.139226	0.0239756
231606	2.68778	4.10562	3.05686	3.28342	0.600592	0.369416	0.234235	0.187156	0.263602	0.0772509
577251	3.76428	3.22236	3.82982	3.60549	0.272227	0.127247	0.159305	0.202331	0.162961	0.0307616
371952	3.52921	3.108	3.35131	3.32951	0.172649	0.460969	0.608087	0.528812	0.532623	0.0601213
440474	4.30881	3.84537	3.4073	3.85383	0.368089	1.57079	1.15469	0.767805	1.16443	0.327889
265351	3.67271	4.32952	4.31466	4.10563	0.306178	0.817071	0.598604	0.790274	0.735317	0.0972872
231576	4.79007	4.8621	4.73912	4.7971	0.050451	0.422638	0.248794	0.206948	0.292793	0.0933899
538976	4.32271	5.51103	4.64491	4.82622	0.50178	1.37124	1.23008	0.922311	1.17454	0.187434
418726	4.39481	4.2818	4.37687	4.35116	0.0495902	1.3046	1.0299	0.797217	1.0439	0.207375
206376	5.44954	4.66453	4.95855	5.0242	0.323824	1.27583	1.60851	1.44217	1.44217	0.135816
403868	4.25733	3.56126	4.58204	4.13355	0.425825	0.501024	0.430705	0.361314	0.431015	0.0570367
231580	4.72979	5.3821	4.8613	4.99106	0.28167	0.554152	1.01196	0.829672	0.798594	0.188185
634205	4.02642	3.39796	3.38936	3.60458	0.298306	1.19013	0.701603	0.945864	0.945864	0.199439
198070	5.45332	4.72705	4.68112	4.95383	0.353692	0.51138	0.423929	0.362045	0.432451	0.0612629
321681	4.00611	4.49354	5.23004	4.57656	0.503105	0.485349	0.64946	0.567405	0.567405	0.0669979
266293	3.4847	2.54668	2.82325	2.95154	0.393547	0.720731	0.673436	0.57286	0.655676	0.0616608
268333	4.55905	4.15061	5.33913	4.68293	0.493056	0.607017	0.822389	0.714703	0.714703	0.0879254
578763	3.54682	2.45451	2.89031	2.96388	0.448957	1.44671	0.947914	1.19731	1.19731	0.203631
321397	3.02726	3.55506	3.148	3.24344	0.225796	0.322307	0.559383	0.341441	0.40771	0.107533
303020	3.44092	3.1372	3.13967	3.23927	0.142598	0.834367	0.427255	0.630811	0.630811	0.166203
231595	2.66411	3.01663	2.87169	2.85081	0.144671	0.397109	0.467139	0.327078	0.397109	0.0571795
197270	4.00249	3.74174	3.31493	3.68639	0.283409	0.96269	0.691003	0.726846	0.793513	0.120518
410155	5.21911	4.03984	4.70571	4.65489	0.482776	0.181521	0.175066	0.2229	0.193162	0.021192
418721	3.41083	3.48825	4.3605	3.75319	0.430592	0.813211	0.659312	0.764573	0.745699	0.0642307
418722	4.41099	4.08962	4.2793	4.25997	0.131909	0.930045	1.01893	1.01716	0.988711	0.041489
418741	3.75757	3.1644	2.7706	3.23086	0.405658	1.04932	0.92214	0.817649	0.929704	0.0947322
619003	3.24415	2.8021	4.12599	3.39075	0.55033	0.674335	0.755848	0.973007	0.801063	0.126055
251224	3.91329	3.62033	3.51229	3.68197	0.16941	0.800159	0.77553	0.738857	0.771515	0.0251869
516605	5.0972	4.42912	4.30972	4.61201	0.346522	1.10441	0.740674	1.07411	0.973063	0.164789
547390	5.43974	4.98601	4.82579	5.08384	0.260015	1.00602	1.22326	1.05587	1.09505	0.0929138
628717	2.92085	3.16638	4.05181	3.37968	0.485723	0.52109	0.531168	0.376069	0.476109	0.0708585
290368	3.6038	3.95525	3.89254	3.8172	0.153049	0.285612	0.254351	0.228829	0.256264	0.0232213
376878	3.80877	4.0895	3.31656	3.73828	0.319464	0.665616	1.12797	0.611655	0.801746	0.231722
303037	3.13605	3.46969	4.77706	3.79427	0.708161	0.394814	0.292432	0.571702	0.41965	0.115356
420126	6.68797	6.66879	7.46759	6.94145	0.37212	0.334097	0.286462	0.329129	0.316563	0.0213807
204880	4.32399	2.79018	3.84663	3.6536	0.640882	0.730946	0.774417	0.727319	0.744228	0.0213984
231566	4.15658	4.3006	4.72767	4.39495	0.242505	0.266168	0.387522	0.330876	0.328189	0.0495789
265344	5.07804	5.25909	5.14955	5.16223	0.0744547	0.278616	0.270108	0.250479	0.266401	0.0117822
287849	3.53581	3.67873	4.1007	3.77175	0.239809	1.59677	1.68352	2.43441	1.9049	0.37609
237187	3.48961	4.17925	3.56832	3.74572	0.308225	0.525413	0.795181	0.597662	0.639419	0.114022
239730	3.85657	3.37071	3.75041	3.65923	0.208567	0.404577	0.394877	0.399727	0.399727	0.00396032
577254	4.73171	4.40598	5.54129	4.893	0.477314	1.40203	1.14709	1.12473	1.22462	0.125782
274637	3.63189	3.44235	4.9099	3.99471	0.651746	0.226744	0.456725	0.570026	0.417832	0.142817
298091	4.71659	4.25354	4.79687	4.589	0.239462	0.848209	0.531721	0.639131	0.67302	0.131409
285101	4.94641	5.25823	5.36096	5.18853	0.176266	0.645573	0.716881	0.868231	0.743562	0.0928368
505842	3.04856	4.18522	4.26765	3.83381	0.556276	0.542587	0.590331	0.649859	0.594259	0.0438816
632542	5.00366	4.037	4.10454	4.38173	0.440632	0.988768	0.571619	0.689754	0.750047	0.175556
610965	3.65779	4.5651	5.43906	4.55398	0.727244	0.654898	0.540128	0.675517	0.623514	0.0595608
202451	4.53431	5.07325	3.70162	4.43639	0.564228	0.435455	0.753707	0.613337	0.600833	0.130226
265340	4.59712	4.17196	3.44632	4.0718	0.475121	0.918489	1.00661	0.885634	0.93691	0.0510761
284826	4.7699	3.42671	5.6631	4.6199	0.919141	0.868119	0.747478	1.02878	0.881457	0.115226
502412	4.58265	4.90421	4.48861	4.65849	0.17794	0.531248	0.742671	0.696107	0.656675	0.090705
418714	4.96974	5.41434	4.84354	5.07587	0.244814	1.02856	1.24961	0.79829	1.02548	0.184262
598434	4.8677	4.19186	3.31956	4.12638	0.633721	0.322914	0.373933	0.240615	0.312487	0.0549241
204085	5.48992	4.86676	4.74013	5.03227	0.32771	1.44108	0.997371	1.24133	1.22659	0.181443
619474	5.08083	5.48176	6.47759	5.68006	0.587211	0.874098	0.819708	1.18817	0.960658	0.1624
610926	4.3201	4.98987	4.49648	4.60215	0.283459	0.291674	0.408461	0.311279	0.337138	0.0510639
306292	5.72364	6.20669	4.97634	5.63556	0.506134	0.178461	0.218869	0.168004	0.188445	0.0219325
277848	4.26659	4.03459	3.97392	4.0917	0.126123	0.573917	0.565899	0.282401	0.474073	0.135571
420128	4.53607	4.30793	3.57248	4.13883	0.411157	1.19979	0.69196	0.67009	0.853948	0.244713
231567	4.05484	5.96462	5.66906	5.22951	0.839332	0.358541	0.562637	0.376518	0.432565	0.0922669
418707	4.61943	4.43424	5.18685	4.74684	0.320186	0.659998	0.407093	0.823131	0.630074	0.17116
610950	5.12013	5.02758	4.96902	5.03891	0.0622105	1.04819	0.774609	0.911397	0.911397	0.111687
598911	5.14459	5.40363	4.21994	4.92272	0.508069	1.08068	1.60423	1.19726	1.29406	0.224431
311075	4.86482	4.09492	4.4883	4.48268	0.314335	0.922926	0.461684	0.692305	0.692305	0.188301
423136	6.58589	6.53226	5.37203	6.16339	0.560005	0.26507	0.198371	0.272115	0.245185	0.0332274

## Sheet: EL
	Values (control)						Values (heat)
Accession No.	Replicate-1	Replicate-2	Replicate-3	Replicate-4	Average	S.D.	Replicate-1	Replicate-2	Replicate-3	Replicate-4	Average	S.D.
598839	23.5798	19.0294	23.0311	26.5289	23.0423	2.67154	51.0252	64.5748	54.9076	49.5847	55.0231	5.84825
418712	17.5061	12.4724	15.5897	15.5464	15.2786	1.80313	44.055	38.8634	34.6627	30.4047	36.9964	5.05484
277846	24.0387	27.0059	27.9227	28.2454	26.8032	1.65956	20.0297	35.2499	19.2398	30.488	26.2518	6.83361
610802	20.5587	21.2886	23.9102	23.9773	22.4337	1.53213	31.6552	26.9087	28.8705	29.1255	29.14	1.68656
231565	22.8404	21.8417	24.9675	24.2336	23.4708	1.21174	48.5876	21.1608	42.1181	42.6344	38.6252	10.3986
287855	14.7292	16.824	12.4318	15.4895	14.8686	1.59427	52.889	62.069	36.5108	42.9683	48.6093	9.71691
225825	15.2072	15.2707	12.6398	34.6654	19.4458	8.85092	46.8881	65.987	40.3998	52.9095	51.5461	9.43842
204879	14.0081	13.0045	13.5484	13.6609	13.5555	0.360414	70.8432	59.1336	67.3308	63.1102	65.1045	4.40222
265342	18.0667	16.9477	22.1945	25.7884	20.7493	3.50461	39.6062	35.3538	43.8495	61.035	44.9611	9.75424
303026	15.7707	26.3203	19.5158	20.9623	20.6423	3.78629	48.4479	39.6895	32.2435	50.5605	42.7354	7.30108
231604	18.8834	20.4214	21.4202	18.8361	19.8903	1.08951	31.5631	43.9068	50.7995	34.1373	40.1017	7.70395
275660	17.1257	22.9445	19.3578	21.6428	20.2677	2.22238	21.4934	25.3829	23.9429	20.9898	22.9522	1.79368
598892	16.3192	13.696	15.9097	15.1237	15.2621	1.0011	17.4595	31.8927	30.3723	14.8353	23.64	7.56886
418723	11.315	11.0961	16.8069	12.0592	12.8193	2.32975	40.8425	29.6002	30.1967	32.031	33.1676	4.52072
577273	16.3705	18.0826	18.3053	13.8632	16.6554	1.77739	74.28	68.3005	64.4902	70.9566	69.5068	3.58843
577269	16.8901	16.686	14.8657	14.488	15.7324	1.06645	78.0198	60.1767	92.7474	79.0989	77.5107	11.5694
238938	9.12127	10.3418	14.1683	17.605	12.8091	3.33676	54.7745	56.7033	43.8542	40.2741	48.9015	6.9869
220178	13.7285	16.5975	13.7361	18.1104	15.5431	1.88816	59.2273	117.69	182.209	51.4458	102.643	52.591
267059	18.808	22.8394	20.4688	16.6542	19.6926	2.26488	43.542	60.6557	63.5949	58.9427	56.6838	7.7677
231605	16.6808	14.8214	19.1009	17.6802	17.0708	1.55761	30.6579	28.5744	30.5849	17.7296	26.8867	5.35256
303027	12.3218	15.8508	17.0874	13.6337	14.7234	1.85842	85.628	75.02	65.297	89.8482	78.9483	9.55529
317452	12.4749	13.0146	14.6199	14.4976	13.6518	0.927862	70.6684	96.0405	74.9784	75.3821	79.2674	9.85861
403907	20.2492	17.2545	18.4244	15.2355	17.7909	1.82088	29.3394	43.5167	49.8274	48.1366	42.7051	8.05495
278773	56.0643	60.8933	7.72616	13.6239	34.5769	24.0533	74.3012	74.4212	74.2763	68.2128	72.8029	2.65065
254898	19.1924	24.1821	23.3267	22.845	22.3866	1.90532	90.5495	57.2142	74.5622	57.8616	70.0469	13.7286
267058	18.3158	14.2513	16.3997	16.6626	16.4073	1.44534	26.6584	34.1544	39.391	49.8948	37.5246	8.45484
418736	21.0331	16.32	14.6629	15.5783	16.8986	2.45817	31.5083	37.6611	47.7511	45.7989	40.6799	6.50841
182857	14.7125	13.6031	18.9788	14.9003	15.5487	2.04148	33.3847	40.5434	28.7014	45.5638	37.0484	6.47731
319018	15.3473	18.2547	18.8899	19.632	18.031	1.62429	54.2699	46.1478	51.0354	47.6981	49.7878	3.13297
598443	22.5119	20.2587	18.1845	19.6733	20.1571	1.55569	31.1923	24.2574	25.9423	25.9614	26.8384	2.60718
600878	15.0418	13.3859	14.0231	19.7945	15.5613	2.5144	24.8096	35.0376	42.9884	37.7676	35.1508	6.61873
303028	15.8669	19.0948	17.7767	15.5833	17.0804	1.43672	34.0478	30.8995	36.4009	44.1829	36.3828	4.90819
284823	17.3202	13.664	13.071	14.8194	14.7186	1.62827	44.5343	37.0904	44.5552	46.8719	43.263	3.6882
231606	16.1799	14.5488	10.9809	12.8901	13.6499	1.93065	48.8615	29.8482	28.0978	31.427	34.5586	8.34131
577251	14.8689	14.8992	12.9375	22.2208	16.2316	3.54802	73.3152	83.2542	66.4727	65.8253	72.2168	7.01564
371952	19.6207	18.7393	16.473	10.9505	16.4459	3.37413	41.6819	24.7695	58.7069	31.7389	39.2243	12.7533
440474	24.0771	17.329	26.5287	17.0505	21.2463	4.14932	80.803	69.2077	73.0081	77.8632	75.2205	4.44961
265351	16.5326	22.1122	13.7656	21.8617	18.568	3.55723	41.2759	49.926	41.8289	53.2027	46.5584	5.14198
231576	22.0176	24.9594	25.5694	21.3048	23.4628	1.83189	49.1408	59.6124	58.7021	59.7373	56.7981	4.43902
538976	13.8302	13.9097	13.4679	12.9827	13.5476	0.366182	86.5651	80.5016	98.0104	86.1176	87.7987	6.36148
418726	24.4403	21.1849	21.0813	14.7357	20.3606	3.51717	48.4656	42.3658	18.3214	31.339	35.123	11.4793
206376	19.3296	22.868	21.1672	17.4205	20.1963	2.03331	87.5389	94.2616	75.9898	85.0396	85.7075	6.5461
403868	23.0625	22.11	28.5454	21.7798	23.8744	2.73761	74.977	70.0058	75.1992	71.978	73.04	2.16499
231580	24.656	26.817	24.0763	21.8776	24.3567	1.75836	69.087	77.7615	68.1262	62.3742	69.3372	5.49955
634205	40.9656	33.952	36.1185	24.2313	33.8169	6.08898	69.819	67.4064	69.5977	75.425	70.562	2.96179
198070	22.0672	24.1297	19.783	22.4531	22.1083	1.5503	46.8589	54.4444	42.946	42.8522	46.7754	4.71373
321681	24.3051	22.658	18.4866	21.0104	21.615	2.14925	82.8224	90.142	87.7151	85.6325	86.578	2.6923
266293	76.7711	78.966	75.5251	66.7424	74.5012	4.64582	40.04	46.0682	37.5703	36.6327	40.0778	3.67571
268333	18.63	16.9438	33.3197	13.5644	20.6145	7.55874	58.3471	44.4702	47.5733	47.7986	49.5473	5.24805
578763	21.8293	19.8637	22.7723	31.5576	24.0057	4.48457	45.7048	54.3431	44.4121	53.9235	49.5959	4.56282
321397	59.281	14.6831	15.5383	18.8651	27.0919	18.6499	71.3046	54.8558	57.4441	67.7826	62.8468	6.87279
303020	16.8246	13.9136	20.5301	16.2381	16.8766	2.3737	34.4603	46.8005	39.3048	40.0067	40.143	4.39706
231595	18.8605	14.1946	16.0335	17.9932	16.7705	1.80567	55.1573	43.3709	56.6643	43.5235	49.679	6.25476
197270	19.6703	16.2925	9.53234	16.5132	15.5021	3.69659	51.7795	56.6336	58.0895	55.993	55.6239	2.34596
410155	11.6416	12.4629	11.238	12.7982	12.0352	0.623622	40.1993	43.88	48.4987	50.0404	45.6546	3.88053
418721	19.5494	16.5	20.6202	16.725	18.3486	1.77872	45.9067	25.4301	63.8227	49.9273	46.2717	13.7469
418722	18.0073	22.6936	21.4896	20.8677	20.7645	1.72193	42.8619	32.0506	35.3414	39.8935	37.5368	4.14819
418741	23.057	20.5378	21.0121	20.938	21.3862	0.981329	52.1121	45.4906	52.1004	63.7877	53.3727	6.5918
619003	18.6593	16.0081	15.1812	15.5539	16.3506	1.3647	42.3782	40.9076	43.5356	37.2913	41.0282	2.34994
251224	20.0811	15.1625	19.13	20.7034	18.7693	2.1564	43.319	28.038	34.7444	48	38.5253	7.69788
516605	17.7231	22.153	22.5656	12.3329	18.6937	4.13401	25.4702	25.2338	39.4588	65.6875	38.9626	16.4696
547390	16.0841	13.9161	18.6686	14.2838	15.7381	1.88028	44.1538	66.7987	67.8971	58.385	59.3086	9.49191
628717	16.9637	13.8849	16.587	17.6342	16.2675	1.4258	45.0508	44.035	43.9227	38.4963	42.8762	2.56662
290368	16.855	19.2936	14.7397	15.7412	16.6574	1.69598	64.0088	39.0563	59.2683	29.1603	47.8734	14.3014
376878	14.34	12.2484	15.0658	16.5328	14.5467	1.54427	58.8772	56.5635	52.6796	57.8634	56.4959	2.35103
303037	15.5387	16.6062	15.1956	15.1515	15.623	0.587107	24.7865	22.9252	28.5134	20.9594	24.2961	2.78563
420126	13.2334	16.0856	11.559	13.2202	13.5246	1.62786	35.2384	56.9935	43.8689	46.043	45.5359	7.75166
204880	14.7222	15.3834	12.6042	13.9371	14.1618	1.03476	32.1622	33.8609	43.7405	40.4067	37.5426	4.72018
231566	11.6341	11.7514	13.0884	10.8903	11.841	0.792276	50.9001	55.4431	51.5479	53.7359	52.9068	1.80235
265344	14.0197	14.4604	15.8243	13.462	14.4416	0.873206	61.8508	65.9097	63.2538	55.3003	61.5787	3.90693
287849	13.3949	14.351	12.5	13.2762	13.3805	0.657324	54.9556	55.4542	39.2289	53.8386	50.8693	6.74601
237187	13.5775	16.1176	14.5948	12.6877	14.2444	1.27474	29.0126	29.5848	20.6055	33.7709	28.2435	4.77707
239730	20.2486	15.9565	12.3968	16.816	16.3545	2.79278	83.7007	86.4893	76.4996	83.913	82.6507	3.71709
577254	19.3009	19.992	17.7626	19.2389	19.0736	0.812603	41.8568	42.7759	40.6585	34.6247	39.979	3.18114
274637	19.5349	21.1765	18.4309	16.9957	19.0345	1.52965	54.7491	28.1757	34.524	43.5183	40.2418	9.99353
298091	25.8818	22.7354	16.816	18.1224	20.8889	3.6256	50.4459	51.0087	42.8374	42.9088	46.8002	3.93222
285101	17.3844	21.7231	20.2241	19.0909	19.6056	1.58628	45.3378	33.7632	36.595	55.1185	42.7036	8.34139
505842	17.3051	17.8363	17.4458	13.1937	16.4452	1.88734	32.2593	40.1377	38.0508	62.4314	43.2198	11.4612
632542	17.7107	16.0968	23.7344	16.1214	18.4158	3.13953	70.5039	70.0841	72.5717	80.2384	73.3496	4.08725
610965	25.3565	23.5209	19.4435	23.2521	22.8933	2.15006	45.3398	58.1983	38.1184	36.7662	44.6057	8.49763
202451	23.2344	21.8437	21.2494	21.9515	22.0697	0.72363	65.0221	60.4435	57.834	64.402	61.9254	2.94362
265340	19.3282	19.0831	21.4431	22.3667	20.5553	1.39123	60.6811	50.2253	57.2764	18.5105	46.6733	16.6914
284826	17.9502	22.69	25.0939	21.1029	21.7092	2.59401	46.6849	40.2062	41.5278	43.9876	43.1016	2.47413
502412	24.8351	23.5916	24.2633	22.0667	23.6892	1.03497	47.9896	67.0501	56.7428	70.0858	60.4671	8.73804
418714	24.1122	20.4689	22.3307	22.6047	22.3791	1.29479	68.3361	77.8558	81.109	69.3167	74.1544	5.46173
598434	15.0789	22.0912	21.1783	24.589	20.7344	3.49574	53.2881	50.8712	58.2342	50.0969	53.1226	3.17725
204085	24.1165	20.2946	14.947	15.1842	18.6356	3.81807	63.48	82.8108	67.6294	67.6878	70.402	7.36455
619474	16.3021	16.9799	18.4334	15.7152	16.8576	1.01385	58.2313	78.4036	101.811	62.1381	75.1461	17.1535
610926	14.3634	18.3826	19.6715	18.6868	17.7761	2.02709	60.3842	46.7091	58.4337	45.4545	52.7454	6.71382
306292	18.0317	17.4685	17.8981	18.1027	17.8753	0.246077	54.7402	88.3234	44.1874	57.9504	61.3003	16.4115
277848	18.8026	14.2353	16.5747	18.2051	16.9544	1.76902	86.7643	76.4216	66.5267	94.3474	81.015	10.5098
420128	19.122	18.9022	13.1351	12.6532	15.9531	3.06472	53.458	56.9281	65.4724	62.6772	59.6339	4.71203
231567	13.4964	13.2192	12.3974	11.2914	12.6011	0.857385	59.2296	93.626	50.8635	84.3265	72.0114	17.5318
418707	18.7103	21.5276	15.8484	6.47034	15.6392	5.66166	54.9615	74.3304	57.7038	56.9758	60.9929	7.76569
610950	17.721	18.4489	16.7219	20.1094	18.2503	1.23611	66.249	64.7081	82.9566	65.9065	69.9551	7.52823
598911	10.8254	12.4748	12.8207	9.66333	11.446	1.27586	54.7079	40.513	64.5989	48.4669	52.0717	8.81018
311075	19.7023	21.207	18.5938	22.4112	20.4786	1.45093	79.6772	83.0739	73.5162	77.2858	78.3883	3.48458
423136	29.0897	10.9059	12.5122	12.372	16.2199	7.45696	81.1376	72.3398	85.9594	77.2792	79.179	5.00485

## Sheet: RWC
	Values (control)						Values (heat)
Accession No.	Replicate-1	Replicate-2	Replicate-3	Replicate-4	Average	S.D.	Replicate-1	Replicate-2	Replicate-3	Replicate-4	Average	S.D.
598839	89.8967	95.0834	91.8149	91.8293	92.1561	1.86395	59.7755	57.6181	59.3267	56.6334	58.3384	1.27158
418712	94.2017	91.7913	91.9787	91.085	92.2642	1.16721	73.5962	63.7888	72.8527	59.9652	67.5507	5.83845
277846	92.5112	93.9323	93.1616	95.025	93.6575	0.936147	90.9536	88.6942	85.9399	84.5421	87.5325	2.47649
610802	94.9769	94.2703	98.2269	89.5499	94.256	3.0998	83.4864	80.0292	84.3107	86.1654	83.4979	2.22534
231565	93.2706	94.9846	100.979	94.2622	95.8742	3.00962	81.0192	78.3452	79.8082	75.4021	78.6437	2.09738
287855	94.8736	97.0468	92.1329	90.477	93.6326	2.52011	61.0705	65.9437	65.5262	61.9685	63.6272	2.13663
225825	95.3285	91.6075	97.1356	89.8791	93.4877	2.88326	77.7311	78.4714	63.1386	76.0691	73.8525	6.24659
204879	90.0041	81.7988	88.5025	92.5125	88.2045	3.96609	57.7514	62.7656	55.8819	59.2581	58.9142	2.52479
265342	98.9478	94.8053	94.5491	86.2436	93.6364	4.61152	80.6184	83.5977	80.6002	81.4444	81.5652	1.22202
303026	92.261	95.3645	94.6181	95.3047	94.3871	1.26204	79.8406	78.6022	71.1555	68.8238	74.6055	4.7093
231604	96.4972	94.9019	97.8412	94.9949	96.0588	1.20823	73.5686	69.3668	71.4577	76.8327	72.8064	2.7587
275660	97.6372	96.1457	92.9656	96.3325	95.7702	1.71817	83.7715	86.5993	93.6277	88.4562	88.1137	3.59408
598892	96.2042	90.8996	88.948	93.5844	92.409	2.74055	80.6605	83.4007	84.1314	83.942	83.0336	1.39615
418723	89.1036	91.5775	92.123	92.6853	91.3723	1.36719	66.3197	69.5144	61.3366	70.1566	66.8318	3.48962
577273	90.1468	94.1181	97.0888	94.7049	94.0146	2.49489	53.3083	47.7067	47.5864	48.9314	49.3832	2.32646
577269	91.4069	91.1385	85.7079	92.6293	90.2207	2.66532	45.426	43.9801	48.1789	48.3441	46.4823	1.85213
238938	91.7807	94.5673	89.5033	89.6997	91.3878	2.04113	74.9345	69.7637	71.3406	73.4585	72.3743	1.97574
220178	93.9739	95.0766	88.5029	99.5058	94.2648	3.91826	62.2712	65.7143	59.9988	69.0318	64.254	3.42776
267059	92.4919	89.2185	92.811	91.5469	91.5171	1.40614	64.5553	61.5964	61.0813	66.7779	63.5027	2.30931
231605	97.4208	95.759	93.9507	101.312	97.1107	2.7186	83.6459	79.7285	75.1057	85.6572	81.0344	4.03254
303027	93.2608	93.2237	95.638	93.7576	93.97	0.985806	46.6952	39.3439	40.6571	44.6322	42.8321	2.96065
317452	94.2365	68.3607	89.971	99.7914	88.0899	11.911	41.8609	35.212	43.9811	34.9943	39.0121	3.9809
403907	96.7681	94.5503	96.7209	97.6154	96.4137	1.13316	65.2339	69.9607	67.24	59.0481	65.3707	4.01732
278773	92.5826	94.3697	89.7087	93.6916	92.5881	1.78065	43.5663	35.0399	38.5474	41.079	39.5581	3.15493
254898	94.7518	93.8684	95.5807	95.2462	94.8617	0.644882	55.2799	52.4012	52.4311	51.8496	52.9905	1.34196
267058	90.7175	94.8417	76.3372	96.785	89.6703	8.00361	71.1528	69.8068	68.8799	71.5872	70.3567	1.07603
418736	93.6404	92.8722	91.5318	89.883	91.9818	1.42753	77.2694	75.4117	72.9311	74.227	74.9598	1.59618
182857	92.3988	104.381	88.2387	89.1379	93.5391	6.44801	78.6653	73.5114	65.5301	78.025	73.933	5.24227
319018	90.2021	91.1065	91.4298	91.3729	91.0278	0.492106	50.3425	55.5792	45.3861	53.0087	51.0791	3.7725
598443	94.4498	93.0474	90.7301	87.9866	91.5535	2.45056	79.0736	79.4586	81.859	77.415	79.4516	1.58794
600878	91.1323	99.1242	89.79	87.8707	91.9793	4.28486	75.1545	67.7069	73.4429	64.7776	70.2705	4.20301
303028	93.2701	90.604	94.3391	86.8814	91.2736	2.87761	75.5421	70.7558	72.3719	78.6219	74.3229	3.02068
284823	93.3324	90.8667	92.5175	92.1241	92.2102	0.889661	74.976	62.6157	66.5155	61.4143	66.3804	5.30889
231606	94.1532	93.2982	93.8987	96.652	94.5005	1.28035	75.6586	81.6245	79.7116	80.6302	79.4062	2.267
577251	97.0939	93.9541	94.5603	92.7328	94.5853	1.5909	54.5771	50.2498	54.5484	50.3229	52.4245	2.1384
371952	92.9099	92.6291	97.3641	92.906	93.9523	1.97311	77.6116	80.0398	71.1308	79.6856	77.117	3.5784
440474	92.4021	91.7792	90.6461	91.0281	91.4639	0.677908	43.2056	37.1016	44.6072	42.936	41.9626	2.87734
265351	87.7283	91.3363	90.9732	95.2383	91.319	2.66335	66.8449	67.2961	59.2441	60.6537	63.5097	3.59906
231576	95.048	156.081	110.06	96.8426	114.508	24.6923	63.1392	62.7238	61.7344	53.1821	60.1949	4.08087
538976	98.6358	80.4239	94.6204	129.039	100.68	17.7161	35.0796	33.341	27.4972	31.9877	31.9764	2.80873
418726	83.6852	94.7777	87.7678	79.5445	86.4438	5.62177	69.6725	67.31	59.4986	63.3148	64.949	3.88147
206376	98.3102	88.5932	92.0138	105.354	96.0678	6.39467	40.014	47.7698	47.7717	44.7758	45.0828	3.17163
403868	94.9508	92.5751	96.823	91.3837	93.9332	2.10542	44.494	61.4922	48.6478	45.1011	49.9338	6.85925
231580	99.7852	98.0792	98.1115	95.3262	97.8255	1.59947	43.3955	50.5068	44.1541	51.0266	47.2707	3.51103
634205	95.6776	100.803	85.8851	101.093	95.8646	6.15113	46.0075	38.8519	42.4623	39.2317	41.6383	2.88636
198070	97.1077	97.0084	99.663	99.0546	98.2084	1.17082	45.5481	40.4248	43.6044	40.5087	42.5215	2.16683
321681	96.3603	95.272	92.5699	96.0316	95.0585	1.49	29.7456	24.9226	25.8131	27.9341	27.1038	1.87697
266293	95.4619	91.2892	95.9369	91.2825	93.4926	2.21316	66.8462	63.1537	79.8089	77.791	71.9	7.05858
268333	91.5916	92.7104	93.0928	90.7964	92.0478	0.908994	55.8172	54.9468	57.4111	56.7125	56.2219	0.927966
578763	94.4561	92.8846	95.7959	96.3416	94.8695	1.33566	67.3934	79.4359	63.2851	60.4374	67.6379	7.24649
321397	81.6531	91.5746	89.8889	94.4939	89.4026	4.76786	49.6334	49.9872	54.3625	55.6051	52.3971	2.62678
303020	89.4093	94.9309	92.9959	89.1223	91.6146	2.4485	61.7411	60.8951	64.1311	60.9749	61.9355	1.30995
231595	87.7451	90.2357	91.0467	96.6939	91.4304	3.27339	74.6806	65.8979	65.4345	56.5622	65.6438	6.40795
197270	86.6798	1088.68	94.9997	90.9293	340.322	432.074	76.4433	56.8511	67.2547	59.1289	64.9195	7.69547
410155	91.4678	93.5366	89.8775	92.7165	91.8996	1.38044	65.1203	67.4231	66.5921	67.0759	66.5528	0.878171
418721	90.7717	84.951	88.3993	84.9314	87.2634	2.46899	69.0049	55.9848	64.2694	56.7948	61.5135	5.39789
418722	95.1038	94.6844	91.2678	94.1072	93.7908	1.49901	66.05	72.9678	70.5386	78.6239	72.045	4.53715
418741	97.5163	84.376	98.261	75.0233	88.7942	9.68058	65.2575	61.8249	61.222	60.7693	62.2684	1.76589
619003	93.5214	92.7101	95.6609	88.6935	92.6465	2.52398	65.6003	60.9311	70.6397	70.7797	66.9877	4.07195
251224	95.3463	93.1208	90.7353	92.1496	92.838	1.67831	73.2422	69.7052	74.7987	75.7234	73.3674	2.29274
516605	92.0946	93.2823	92.1441	90.0949	91.904	1.14746	78.6108	76.8489	73.6351	72.8491	75.486	2.34526
547390	92.3744	92.1741	93.5533	94.8801	93.2455	1.0809	62.4438	48.6921	60.0155	61.4125	58.141	5.52297
628717	88.5225	83.3718	97.1639	91.3292	90.0968	4.97912	74.7394	75.1369	79.4009	82.2182	77.8738	3.10326
290368	92.8284	88.4887	87.6792	95.5934	91.1474	3.22837	75.7775	66.5839	74.5762	78.7039	73.9104	4.48846
376878	91.6177	90.7374	92.9174	96.2567	92.8823	2.09687	53.4958	52.8351	50.4238	46.8533	50.902	2.60217
303037	92.0621	94.6181	90.9641	85.3132	90.7394	3.40174	75.109	66.9695	73.8726	74.0753	72.5066	3.23105
420126	91.3127	90.4581	91.1739	94.8167	91.9403	1.69203	76.6768	77.3401	66.1242	64.4571	71.1495	5.89314
204880	88.7536	93.5306	86.6581	89.4028	89.5863	2.49292	62.1096	65.1922	76.9591	75.2712	69.883	6.35479
231566	93.3358	92.0201	91.2141	96.5432	93.2783	2.03141	64.1301	62.9003	74.9488	53.6981	63.9193	7.53668
265344	89.4685	88.6361	98.8031	85.0619	90.4924	5.07574	44.2603	50.4667	41.8103	47.139	45.9191	3.23274
287849	90.3106	82.8457	89.9864	90.6178	88.4401	3.23767	54.1388	53.0376	57.3273	64.7173	57.3052	4.56009
237187	93.3974	104.204	92.9564	91.006	95.391	5.16724	73.4526	68.6402	71.2515	69.9973	70.8354	1.77088
239730	105.72	86.7136	94.6844	93.3483	95.1165	6.82548	41.1763	50.956	40.2046	41.6303	43.4918	4.34014
577254	91.1601	84.1827	85.7218	91.857	88.2304	3.33211	64.4808	65.0832	72.4852	72.2823	68.5829	3.80751
274637	87.048	87.2972	91.0148	95.0766	90.1092	3.27007	82.9498	75.5735	71.1524	82.0425	77.9296	4.83735
298091	90.9258	94.3088	88.8036	87.7441	90.4456	2.50746	66.333	68.0429	58.3344	58.4824	62.7982	4.43149
285101	99.3183	91.8333	93.0416	91.9917	94.0462	3.07906	68.2506	69.8509	64.0564	64.2481	66.6015	2.51466
505842	90.8144	92.6325	95.3652	96.2258	93.7595	2.15665	72.9868	72.612	78.3937	77.5392	75.3829	2.60448
632542	92.7181	94.5023	98.2497	93.9341	94.851	2.06534	44.5872	42.5921	31.9229	41.7762	40.2196	4.89806
610965	96.0954	91.6891	94.4444	95.8266	94.5139	1.74703	73.0104	57.5022	75.2996	60.323	66.5338	7.72868
202451	91.4619	96.2861	90.099	88.0967	91.4859	3.0188	54.7896	46.4139	48.4286	45.8513	48.8709	3.549
265340	96.5396	95.3669	96.9137	91.7759	95.149	2.02935	64.6164	54.6216	60.6923	61.724	60.4136	3.64024
284826	92.8665	98.7068	94.2208	97.4386	95.8082	2.35764	67.7135	68.548	76.8245	60.3484	68.3586	5.83706
502412	96.7821	96.0259	95.0622	93.3505	95.3052	1.28261	67.7497	41.5212	48.9597	57.4568	53.9218	9.77375
418714	97.9682	93.6401	95.2556	95.724	95.647	1.54716	39.0958	36.458	31.4484	40.7027	36.9262	3.50695
598434	95.9702	95.8927	95.2582	92.7741	94.9738	1.29969	57.0567	60.9454	63.4316	66.2126	61.9116	3.36574
204085	86.76	79.9129	81.3497	82.6412	82.666	2.5531	68.0917	56.388	65.4013	57.2495	61.7827	5.06337
619474	86.8707	93.1499	92.776	89.3627	90.5398	2.5817	57.0626	63.1204	63.7259	62.7838	61.6732	2.68326
610926	93.1768	95.0243	91.9735	95.4149	93.8974	1.39586	72.8498	84.0634	75.4445	74.3339	76.6729	4.36508
306292	93.8598	90.7687	92.4906	92.3536	92.3682	1.09527	76.0192	61.1074	68.1524	71.4733	69.1881	5.43727
277848	96.5046	94.9537	91.2049	92.7734	93.8592	2.02606	51.0998	50.9554	52.1235	52.3269	51.6264	0.605253
420128	91.4416	89.2924	82.8496	82.94	86.6309	3.81275	65.7656	62.4338	51.5893	57.4937	59.3206	5.34653
231567	99.9043	92.3598	96.9926	94.3575	95.9035	2.83462	72.0743	64.7296	71.8984	69.0591	69.4403	2.97135
418707	91.9846	89.6683	92.9508	97.9118	93.1289	3.00804	50.8986	45.582	41.0045	44.9994	45.6211	3.51968
610950	90.6262	90.7435	91.5879	95.6682	92.1565	2.06119	34.0397	34.7705	35.0635	35.4141	34.822	0.505841
598911	93.8135	95.879	93.5801	92.3219	93.8986	1.27638	66.5542	63.1165	60.3271	57.0364	61.7585	3.50678
311075	94.2548	96.0331	93.8891	95.944	95.0303	0.967496	36.8059	35.4874	37.737	30.8388	35.2173	2.65129
423136	96.2175	93.0552	94.0484	93.9312	94.3131	1.16459	44.138	50.1276	47.2124	43.7881	46.3165	2.57227

## Sheet: RA
	Values (control)					Values (heat)
Accession No.	Replicate-1	Replicate-2	Replicate-3	Average	S.D.	Replicate-1	Replicate-2	Replicate-3	Average	S.D.
598839	617.017	730.655	674.234	673.969	46.3927	130.258	150.198	92.9972	124.484	23.7061
418712	706.504	1008.96	837.162	850.876	123.859	116.815	122.876	81.4982	107.063	18.2457
277846	815.148	956.71	1034.17	935.344	90.6842	370.937	418.861	401.071	396.956	19.7799
610802	799.148	955.769	931.133	895.35	68.7646	212.407	273.621	187.738	224.589	36.1039
231565	747.932	913.1	896.424	852.485	74.2433	396.762	445.333	398.337	413.477	22.5347
287855	1130.12	1146.98	953.858	1076.99	87.3373	317.091	377.714	324.641	339.815	26.9752
225825	874.189	814.36	800.831	829.794	31.8747	193.228	232.072	220.275	215.192	16.2605
204879	652.248	589.729	631.421	624.466	25.9927	153.021	198.966	244.282	198.756	37.2575
265342	802.125	789.883	784.325	792.111	7.43566	195.538	205.593	262.379	221.17	29.4268
303026	527.902	674.541	534.432	578.958	67.6396	526.434	457.291	566.158	516.628	44.9826
231604	857.881	970.539	772.507	866.976	81.1015	191.789	229.143	263.665	228.199	29.351
275660	1196.66	900.332	1100.82	1065.94	123.465	324.589	336.054	373.772	344.805	21.0104
598892	649.486	684.385	781.256	705.043	55.7425	342.593	329.225	316.153	329.324	10.7941
418723	1147.15	1227.6	971.767	1115.51	106.812	199.772	255.462	225.333	226.856	22.7608
577273	608.924	577.195	701.871	629.33	52.9047	161.757	158.043	184.201	168	11.5556
577269	687.872	496.599	663.492	615.988	85.0054	172.255	142.329	169.107	161.23	13.4269
238938	1300.71	930.532	1015.75	1082.33	158.289	298.292	244.397	237.845	260.178	27.0831
220178	1096.73	941.941	826.941	955.205	110.54	863.305	998.299	845.662	902.422	68.177
267059	678.571	813.044	719.494	737.037	56.2823	107.332	189.738	136.483	144.518	34.1185
231605	1154.05	947.417	1053.92	1051.8	84.3712	254.899	209.155	252.646	238.9	21.0527
303027	1261.34	902.325	916.762	1026.81	165.944	94.3007	72.3734	73.3182	79.9974	10.1213
317452	612.812	660.182	622.047	631.68	20.5032	135.948	167.969	144.754	149.557	13.5064
403907	1328.04	1100.24	1104.2	1177.49	106.465	248.069	199.91	241.311	229.763	21.289
278773	927.827	810.989	1038.84	925.886	93.0308	361.388	287.208	301.713	316.77	32.1008
254898	807.445	912.946	1017.71	912.702	85.8422	410.969	452.659	498.14	453.923	35.5986
267058	814.059	1212.77	1684.17	1237	355.635	168.469	187.441	230.159	195.356	25.7992
418736	1205.1	1157.42	1001.52	1121.35	86.9359	150.794	129.494	131.184	137.157	9.66715
182857	1350.39	1282.9	1403.43	1345.57	49.3226	705.543	649.915	811.611	722.356	67.0739
319018	1322.49	1510.07	1367.72	1400.09	79.928	111.613	237.72	183.646	177.66	51.6568
598443	706.504	1090.89	1104.61	967.337	184.522	107.849	185.434	188.039	160.441	37.2033
600878	557.664	715.803	628.011	633.826	64.6911	203.008	315.568	288.923	269.166	48.0289
303028	823.235	891.076	1108.87	941.06	121.849	223.883	173.127	241.483	212.831	28.9801
284823	592.572	722.379	663.16	659.37	53.0611	230.159	273.996	264.489	256.214	18.8284
231606	1368.68	1222.78	1339.02	1310.16	62.9605	272.952	256.396	285.9	271.749	12.0748
577251	1075.29	1118.95	1265.73	1153.32	81.4594	158.667	214.097	226.472	199.745	29.4825
371952	862.955	1207.04	1386.35	1152.11	217.175	173.005	158.853	217.864	183.241	25.1548
440474	1330.88	1237.72	1159.17	1242.59	70.1844	254.658	176.548	173.725	201.644	37.5047
265351	1144.89	1132.67	1292.14	1189.9	72.4676	154.018	167.59	159.598	160.402	5.56967
231576	1038.58	1266.03	1128.93	1144.51	93.5056	123.847	203.975	125.729	151.184	37.3367
538976	1527.4	1612.86	1503.53	1547.93	46.9343	210.644	263.468	254.857	242.99	23.1402
418726	982.94	1155.56	1356.86	1165.12	152.804	52.2131	64.7321	121.616	79.5203	30.2015
206376	746.158	790.219	751.609	762.662	19.6123	350.151	305.212	293.682	316.348	24.3612
403868	1195.62	1452.11	1394.85	1347.53	109.925	617.918	602.362	654.384	624.888	21.8021
231580	1611.05	1569.36	1502.25	1560.89	44.8188	109.947	100.32	87.9265	99.3977	9.01332
634205	878.534	1065.92	1000.38	981.611	77.6424	256.324	351.144	289.605	299.024	39.2786
198070	963.341	1188.21	1197.49	1116.35	108.258	154.094	199.523	141.672	165.096	24.8662
321681	1114.21	1403.82	1049.46	1189.16	154.073	282.476	547.238	247.238	358.984	133.891
266293	1098.87	1121.16	1189.17	1136.4	38.4107	83.747	95.7875	97.245	92.2599	6.04883
268333	1210.72	1210.1	1289.62	1236.81	37.3413	344.482	351.144	389.576	361.734	19.8744
578763	788.957	614.939	689.243	697.713	71.2944	175.109	135.948	142.857	151.305	17.067
321397	1104.46	947.319	1052.7	1034.83	65.386	428.385	439.83	393.939	420.718	19.5035
303020	925.037	1236.61	1069.64	1077.09	127.307	289.807	314.248	292.302	298.785	10.981
231595	740.467	787.104	766.404	764.658	19.0796	116.361	213.542	155.844	161.916	39.9055
197270	864.103	912.479	813.273	863.285	40.5046	150.794	229.284	166.942	182.34	33.8427
410155	1273.53	1453.7	1328.29	1351.84	75.4177	192.904	278.965	244.139	238.669	35.3466
418721	678.571	766.404	797.896	747.624	50.4916	215.313	236.793	235.872	229.326	9.91591
418722	922.595	996.652	1068.29	995.846	59.4827	147.6	182.355	196.035	175.33	20.3878
418741	579.458	607.887	710.193	632.513	56.1411	492	470.095	568.773	510.289	42.3098
619003	1243.32	1247.51	1170.34	1220.39	35.4333	112.63	147.796	107.466	122.631	17.919
251224	876.632	802.614	806.92	828.722	33.9229	319.593	276.153	334.449	310.065	24.7347
516605	907.887	979.592	1073.85	987.109	67.9607	304.381	277.716	206.663	262.92	41.2423
547390	815.568	1014.32	855.072	894.988	85.9101	106.17	172.784	151.821	143.592	27.8105
628717	1292.54	1230.41	1209.86	1244.27	35.1492	144.381	134.767	153.905	144.351	7.81282
290368	938.829	806.92	789.011	844.92	66.8052	110.016	77.0422	70.4837	85.8475	17.2985
376878	910.156	1032.62	964.054	968.944	50.1154	113.582	132	128.118	124.567	7.92753
303037	741.602	831.101	748.866	773.856	40.5866	113.1	114.93	105.862	111.297	3.91512
420126	831.545	789.839	798.88	806.755	17.914	279.289	270.026	258.667	269.327	8.43371
204880	835.751	975.532	885.975	899.086	57.8132	66.2857	91.1298	77.4047	78.2734	10.1611
231566	1048.56	1234.57	1238.28	1173.8	88.5763	347.619	360.491	354.928	354.346	5.27107
265344	868.248	1131.97	950.131	983.449	110.211	263.228	337.474	276.486	292.396	32.3315
287849	444.882	626.246	502.584	524.571	75.6561	136.621	251.621	206.226	198.156	47.294
237187	927.238	1043.65	1090.98	1020.62	68.8008	220.43	256.762	257.724	244.972	17.3583
239730	1324.84	1281.61	1059.57	1222.01	116.208	1063.12	992.932	861.524	972.525	83.5561
577254	2014.49	2071.05	1816.48	1967.34	109.143	117.756	155.518	91.4886	121.587	26.2799
274637	1356.1	1216.55	1445.13	1339.26	94.0743	212.304	192.294	278.898	227.832	37.0218
298091	1639.22	1493.56	1592.53	1575.1	60.7284	197.674	150.849	174.275	174.266	19.1165
285101	1339.02	1139.88	1185.41	1221.44	85.1977	203.704	174.479	203.714	193.966	13.779
505842	1209.34	1473.02	1485.86	1389.41	127.434	132.733	224.754	237.72	198.403	46.7359
632542	1367.53	1415.28	1301.52	1361.45	46.6407	95.9792	118.201	120.536	111.572	11.0668
610965	821.524	740.99	832.493	798.336	40.7961	87.395	76.4561	57.4843	73.7785	12.3569
202451	1058.35	1047.43	1296.96	1134.25	115.143	245.164	297.479	295.351	279.331	24.1758
265340	1317.15	1317.03	1253.4	1295.86	30.0219	716.685	700.997	792.639	736.774	40.0186
284826	1350.07	1169.48	1405.31	1308.29	100.71	312.03	222.043	330.924	288.332	47.5041
502412	2077.8	2117.17	2145.29	2113.42	27.6806	218.035	170.635	178.664	189.111	20.7133
418714	1189.18	1180.61	1298.75	1222.85	53.7859	209.821	193.08	240.513	214.472	19.6417
598434	2093.15	2263.38	2328.61	2228.38	99.2603	181.477	225.534	245.219	217.41	26.6491
204085	1458.55	1671.83	1719.82	1616.73	113.558	172	198.814	258.423	209.746	36.1187
619474	1227.31	1556.62	1455.59	1413.17	137.746	167.942	185.081	165.454	172.826	8.72507
610926	1108.52	1318.59	1334.07	1253.73	102.873	75.1578	92.4802	92.8387	86.8256	8.25167
306292	939.82	1148.53	1238.1	1108.81	124.966	308.024	382.614	414.913	368.517	44.7613
277848	2011.35	2040.44	1448.66	1833.48	272.369	118.678	166.76	108.023	131.154	25.5504
420128	1176.37	1187.33	1458.19	1273.96	130.346	135.546	159.598	219.838	171.661	35.4536
231567	1468.81	1215.71	1347.6	1344.04	103.358	205.016	192.726	210.427	202.723	7.40623
418707	1336.91	1064.49	1144.35	1181.92	114.342	165.512	172.525	160.35	166.129	4.98959
610950	1413.32	1502.03	1463.82	1459.72	36.332	36.7619	81.7927	50.2437	56.2661	18.8705
598911	1049.83	902.127	1289.39	1080.45	159.575	138.749	177.955	199.924	172.209	25.3031
311075	1484.22	1271.63	1195.75	1317.2	122.097	423.847	380.952	388.889	397.896	18.6341
423136	1837.16	1709.08	1867.97	1804.74	68.8017	358.178	307.478	429.132	364.929	49.8939

## Sheet: LW
	Values (control)						Values (heat)
Accession No.	Replicate-1	Replicate-2	Replicate-3	Replicate-4	Average	S.D.	Replicate-1	Replicate-2	Replicate-3	Replicate-4	Average	S.D.
598839	0.2	0.2	0.22	0.19	0.2025	0.0108972	0.22	0.19	0.21	0.18	0.2	0.0158114
418712	0.27	0.2	0.28	0.24	0.2475	0.0311247	0.23	0.23	0.21	0.27	0.235	0.0217945
277846	0.23	0.2	0.23	0.21	0.2175	0.0129904	0.21	0.19	0.24	0.22	0.215	0.0180278
610802	0.2	0.21	0.23	0.21	0.2125	0.0108972	0.25	0.2	0.2	0.21	0.215	0.0206155
231565	0.3	0.25	0.27	0.23	0.2625	0.0258602	0.29	0.28	0.24	0.23	0.26	0.0254951
287855	0.28	0.33	0.32	0.28	0.3025	0.0227761	0.29	0.32	0.28	0.33	0.305	0.0206155
225825	0.22	0.29	0.28	0.3	0.2725	0.0311247	0.25	0.22	0.21	0.23	0.2275	0.0147902
204879	0.31	0.32	0.32	0.3	0.3125	0.00829156	0.3	0.32	0.27	0.33	0.305	0.0229129
265342	0.24	0.22	0.22	0.25	0.2325	0.0129904	0.28	0.22	0.2	0.22	0.23	0.03
303026	0.24	0.23	0.27	0.22	0.24	0.0187083	0.22	0.23	0.27	0.2	0.23	0.0254951
231604	0.27	0.25	0.24	0.25	0.2525	0.0108972	0.22	0.26	0.28	0.29	0.2625	0.0268095
275660	0.31	0.26	0.24	0.21	0.255	0.0364005	0.26	0.29	0.21	0.25	0.2525	0.0286138
598892	0.25	0.3	0.27	0.28	0.275	0.0180278	0.28	0.3	0.25	0.24	0.2675	0.0238485
418723	0.3	0.28	0.31	0.31	0.3	0.0122474	0.28	0.25	0.24	0.24	0.2525	0.0163936
577273	0.22	0.2	0.2	0.21	0.2075	0.00829156	0.25	0.19	0.21	0.19	0.21	0.0244949
577269	0.29	0.28	0.25	0.31	0.2825	0.0216506	0.32	0.21	0.31	0.28	0.28	0.0430116
238938	0.3	0.31	0.3	0.3	0.3025	0.00433013	0.33	0.33	0.26	0.31	0.3075	0.0286138
220178	0.32	0.3	0.28	0.28	0.295	0.0165831	0.35	0.33	0.25	0.26	0.2975	0.043229
267059	0.28	0.25	0.22	0.3	0.2625	0.0303109	0.29	0.28	0.26	0.23	0.265	0.0229129
231605	0.26	0.22	0.22	0.26	0.24	0.02	0.23	0.29	0.2	0.2	0.23	0.0367423
303027	0.28	0.3	0.21	0.26	0.2625	0.0334477	0.32	0.29	0.24	0.22	0.2675	0.0396074
317452	0.2	0.24	0.25	0.25	0.235	0.0206155	0.24	0.22	0.23	0.23	0.23	0.00707107
403907	0.18	0.28	0.27	0.2	0.2325	0.043229	0.23	0.22	0.23	0.24	0.23	0.00707107
278773	0.21	0.21	0.25	0.26	0.2325	0.0227761	0.19	0.23	0.22	0.22	0.215	0.015
254898	0.35	0.29	0.27	0.29	0.3	0.03	0.29	0.23	0.32	0.34	0.295	0.0415331
267058	0.28	0.28	0.22	0.26	0.26	0.0244949	0.32	0.28	0.2	0.26	0.265	0.0433013
418736	0.23	0.2	0.29	0.23	0.2375	0.0326917	0.25	0.24	0.2	0.22	0.2275	0.0192029
182857	0.38	0.3	0.28	0.28	0.31	0.0412311	0.3	0.31	0.3	0.36	0.3175	0.0248747
319018	0.34	0.3	0.38	0.28	0.325	0.0384057	0.31	0.3	0.34	0.36	0.3275	0.0238485
598443	0.22	0.21	0.2	0.21	0.21	0.00707107	0.22	0.2	0.2	0.2	0.205	0.00866025
600878	0.22	0.2	0.2	0.2	0.205	0.00866025	0.2	0.2	0.22	0.19	0.2025	0.0108972
303028	0.25	0.3	0.23	0.21	0.2475	0.0334477	0.2	0.26	0.3	0.2	0.24	0.0424264
284823	0.21	0.26	0.28	0.25	0.25	0.0254951	0.2	0.22	0.2	0.22	0.21	0.01
231606	0.23	0.3	0.26	0.29	0.27	0.0273861	0.3	0.3	0.31	0.26	0.2925	0.0192029
577251	0.22	0.23	0.22	0.29	0.24	0.0291548	0.21	0.19	0.2	0.21	0.2025	0.00829156
371952	0.26	0.23	0.21	0.2	0.225	0.0229129	0.26	0.21	0.23	0.22	0.23	0.0187083
440474	0.2	0.28	0.23	0.2	0.2275	0.0326917	0.2	0.27	0.21	0.2	0.22	0.0291548
265351	0.2	0.21	0.26	0.28	0.2375	0.0334477	0.26	0.23	0.21	0.22	0.23	0.0187083
231576	0.21	0.22	0.22	0.3	0.2375	0.0363146	0.24	0.2	0.29	0.26	0.2475	0.0326917
538976	0.39	0.41	0.41	0.42	0.4075	0.0108972	0.5	0.46	0.32	0.31	0.3975	0.083778
418726	0.21	0.2	0.2	0.21	0.205	0.005	0.21	0.2	0.22	0.2	0.2075	0.00829156
206376	0.31	0.27	0.32	0.34	0.31	0.0254951	0.35	0.25	0.34	0.27	0.3025	0.043229
403868	0.2	0.2	0.18	0.21	0.1975	0.0108972	0.2	0.21	0.21	0.2	0.205	0.005
231580	0.2	0.2	0.22	0.18	0.2	0.0141421	0.2	0.2	0.2	0.17	0.1925	0.0129904
634205	0.2	0.19	0.18	0.18	0.1875	0.00829156	0.19	0.19	0.18	0.18	0.185	0.005
198070	0.21	0.22	0.27	0.21	0.2275	0.0248747	0.28	0.2	0.23	0.2	0.2275	0.0326917
321681	0.2	0.18	0.18	0.21	0.1925	0.0129904	0.2	0.21	0.2	0.18	0.1975	0.0108972
266293	0.21	0.2	0.23	0.21	0.2125	0.0108972	0.21	0.21	0.21	0.25	0.22	0.0173205
268333	0.41	0.3	0.31	0.3	0.33	0.0463681	0.32	0.39	0.33	0.3	0.335	0.033541
578763	0.19	0.2	0.22	0.2	0.2025	0.0108972	0.2	0.21	0.2	0.19	0.2	0.00707107
321397	0.22	0.19	0.2	0.26	0.2175	0.0268095	0.2	0.2	0.21	0.21	0.205	0.005
303020	0.21	0.2	0.23	0.18	0.205	0.0180278	0.21	0.2	0.21	0.2	0.205	0.005
231595	0.2	0.2	0.22	0.19	0.2025	0.0108972	0.21	0.22	0.2	0.19	0.205	0.0111803
197270	0.29	0.29	0.22	0.23	0.2575	0.0326917	0.29	0.25	0.21	0.27	0.255	0.0295804
410155	0.32	0.38	0.32	0.42	0.36	0.0424264	0.33	0.36	0.39	0.38	0.365	0.0229129
418721	0.29	0.28	0.2	0.28	0.2625	0.0363146	0.22	0.25	0.26	0.29	0.255	0.025
418722	0.21	0.2	0.21	0.2	0.205	0.005	0.18	0.22	0.24	0.2	0.21	0.0223607
418741	0.21	0.22	0.23	0.22	0.22	0.00707107	0.22	0.22	0.2	0.22	0.215	0.00866025
619003	0.21	0.19	0.21	0.2	0.2025	0.00829156	0.19	0.22	0.25	0.2	0.215	0.0229129
251224	0.21	0.2	0.28	0.22	0.2275	0.0311247	0.25	0.22	0.2	0.21	0.22	0.0187083
516605	0.31	0.26	0.3	0.28	0.2875	0.0192029	0.25	0.3	0.3	0.28	0.2825	0.0204634
547390	0.3	0.3	0.26	0.22	0.27	0.0331662	0.27	0.27	0.24	0.25	0.2575	0.0129904
628717	0.2	0.22	0.2	0.2	0.205	0.00866025	0.24	0.2	0.18	0.2	0.205	0.0217945
290368	0.2	0.2	0.18	0.25	0.2075	0.0258602	0.22	0.2	0.25	0.19	0.215	0.0229129
376878	0.2	0.18	0.19	0.2	0.1925	0.00829156	0.2	0.2	0.19	0.24	0.2075	0.0192029
303037	0.2	0.2	0.19	0.2	0.1975	0.00433013	0.2	0.2	0.21	0.22	0.2075	0.00829156
420126	0.18	0.19	0.19	0.2	0.19	0.00707107	0.23	0.2	0.2	0.19	0.205	0.015
204880	0.21	0.22	0.23	0.22	0.22	0.00707107	0.2	0.22	0.22	0.26	0.225	0.0217945
231566	0.35	0.3	0.31	0.3	0.315	0.0206155	0.33	0.34	0.28	0.32	0.3175	0.0227761
265344	0.2	0.2	0.21	0.21	0.205	0.005	0.2	0.27	0.2	0.22	0.2225	0.0286138
287849	0.22	0.2	0.2	0.21	0.2075	0.00829156	0.23	0.24	0.21	0.19	0.2175	0.0192029
237187	0.25	0.22	0.21	0.25	0.2325	0.0178536	0.22	0.27	0.22	0.22	0.2325	0.0216506
239730	0.3	0.36	0.34	0.3	0.325	0.0259808	0.3	0.31	0.35	0.33	0.3225	0.0192029
577254	0.26	0.28	0.21	0.22	0.2425	0.0286138	0.25	0.27	0.18	0.24	0.235	0.033541
274637	0.22	0.28	0.25	0.2	0.2375	0.0303109	0.27	0.29	0.2	0.2	0.24	0.0406202
298091	0.19	0.2	0.2	0.2	0.1975	0.00433013	0.18	0.2	0.2	0.2	0.195	0.00866025
285101	0.3	0.2	0.21	0.22	0.2325	0.0396074	0.22	0.23	0.25	0.22	0.23	0.0122474
505842	0.21	0.22	0.2	0.24	0.2175	0.0147902	0.26	0.23	0.22	0.18	0.2225	0.0286138
632542	0.21	0.2	0.22	0.2	0.2075	0.00829156	0.2	0.2	0.21	0.2	0.2025	0.00433013
610965	0.15	0.18	0.18	0.2	0.1775	0.0178536	0.17	0.17	0.19	0.16	0.1725	0.0108972
202451	0.26	0.3	0.31	0.27	0.285	0.0206155	0.25	0.26	0.31	0.3	0.28	0.0254951
265340	0.25	0.21	0.3	0.31	0.2675	0.0402337	0.31	0.32	0.24	0.2	0.2675	0.0496865
284826	0.3	0.2	0.19	0.21	0.225	0.0438748	0.24	0.26	0.22	0.21	0.2325	0.0192029
502412	0.21	0.2	0.17	0.21	0.1975	0.0163936	0.21	0.18	0.21	0.2	0.2	0.0122474
418714	0.24	0.19	0.2	0.13	0.19	0.03937	0.15	0.21	0.14	0.19	0.1725	0.0286138
598434	0.17	0.2	0.21	0.2	0.195	0.015	0.22	0.15	0.2	0.19	0.19	0.0254951
204085	0.29	0.22	0.31	0.21	0.2575	0.043229	0.41	0.22	0.15	0.21	0.2475	0.0975641
619474	0.33	0.3	0.25	0.23	0.2775	0.0396074	0.3	0.21	0.3	0.3	0.2775	0.0389711
610926	0.19	0.15	0.2	0.3	0.21	0.0552268	0.22	0.23	0.21	0.15	0.2025	0.0311247
306292	0.3	0.2	0.32	0.25	0.2675	0.0465698	0.22	0.25	0.2	0.21	0.22	0.0187083
277848	0.2	0.28	0.25	0.28	0.2525	0.0326917	0.29	0.22	0.24	0.23	0.245	0.0269258
420128	0.19	0.28	0.22	0.2	0.2225	0.0349106	0.25	0.2	0.21	0.25	0.2275	0.0227761
231567	0.3	0.3	0.24	0.31	0.2875	0.0277263	0.32	0.27	0.19	0.2	0.245	0.0531507
418707	0.2	0.21	0.2	0.2	0.2025	0.00433013	0.2	0.19	0.22	0.17	0.195	0.0180278
610950	0.21	0.2	0.29	0.2	0.225	0.0377492	0.25	0.18	0.25	0.22	0.225	0.0287228
598911	0.22	0.19	0.2	0.25	0.215	0.0229129	0.19	0.27	0.21	0.2	0.2175	0.0311247
311075	0.19	0.21	0.21	0.17	0.195	0.0165831	0.25	0.19	0.26	0.19	0.2225	0.0326917
423136	0.4	0.35	0.3	0.31	0.34	0.03937	0.34	0.32	0.35	0.31	0.33	0.0158114

## Sheet: PH
	Values (control)					Values (heat)
Accession No.	Replicate-1	Replicate-2	Replicate-3	Average	S.D.	Replicate-1	Replicate-2	Replicate-3	Average	S.D.
598839	22.202	23.341	18.202	21.2483	2.2037	18.673	16.981	14.573	16.7423	1.6823
418712	23.83	24.123	23.534	23.829	0.240459	19.642	18.767	16.553	18.3207	1.29997
277846	21.056	20.312	22.152	21.1733	0.755745	24.321	24.202	22.083	23.5353	1.0281
610802	23.349	21.843	22.011	22.401	0.673837	25.311	26.193	27.021	26.175	0.698221
231565	21.076	25.116	21.856	22.6827	1.74984	24.342	22.455	23.567	23.4547	0.774449
287855	58.021	52.486	53.858	54.7883	2.35347	45.483	47.704	48.341	47.176	1.22505
225825	21.863	23.542	21.416	22.2737	0.915225	22.96	24.034	24.914	23.9693	0.799027
204879	25.753	22.542	22.971	23.7553	1.42338	26.044	23.384	25.353	24.927	1.12694
265342	22.34	18.34	18.026	19.5687	1.96382	18.656	21.656	18.513	19.6083	1.4491
303026	22.102	22.331	19.792	21.4083	1.14674	24.436	21.357	22.9096	22.9009	1.25701
231604	22.335	26.974	27.011	25.44	2.19562	26.633	24.927	22.831	24.797	1.55488
275660	25.344	23.677	22.081	23.7007	1.33222	21.154	24.564	25.346	23.688	1.82003
598892	24.941	22.143	24.663	23.9157	1.25859	25.47	20.87	20.826	22.3887	2.17891
418723	20.578	18.125	20.478	19.727	1.13352	18.452	17.12	21.35	18.974	1.7659
577273	16.842	17.012	14.199	16.0177	1.28786	19.041	17.475	19.631	18.7157	0.909749
577269	17.532	13.754	16.749	16.0117	1.6281	24.851	20.344	22.678	22.6243	1.84037
238938	23.342	22.121	19.291	21.5847	1.69674	23.432	25.853	20.802	23.3623	2.06265
220178	43.124	42.642	38.451	41.4057	2.09851	46.941	45.573	47.281	46.5983	0.738188
267059	18.843	19.102	20.87	19.605	0.900718	26.246	23.886	23.086	24.406	1.34144
231605	24.129	20.643	21.901	22.2243	1.4414	20.903	22.456	24.703	22.6873	1.55994
303027	20.531	22.11	19.995	20.8787	0.89776	21.47	19.442	20.875	20.5957	0.851162
317452	19.122	20.003	16.153	18.426	1.647	20.543	22.233	19.524	20.7667	1.1172
403907	20.043	21.256	16.065	19.1213	2.21716	27.067	23.708	23.001	24.592	1.77373
278773	22.342	20.974	18.277	20.531	1.68883	16.1537	16.1537	16.1537	16.1537	0
254898	23.64	17.37	18.12	19.71	2.79575	21.6386	21.6386	21.6386	21.6386	0
267058	16.611	19.841	19.347	18.5997	1.42059	23.202	23.107	28.142	24.817	2.35145
418736	22.654	20.384	19.623	20.887	1.2875	24.534	20.452	23.113	22.6997	1.69191
182857	37.23	35.974	37.151	36.785	0.57437	38.424	34.456	36.064	36.3147	1.6296
319018	43.21	46.675	40.786	43.557	2.41666	39.865	36.542	38.734	38.3803	1.37947
598443	23.114	17.944	22.875	21.311	2.38283	24.78	19.738	20.631	21.7163	2.1968
600878	23.125	22.432	20.019	21.8587	1.33125	21.44	22.423	20.871	21.578	0.641071
303028	21.439	23.113	20.226	21.5927	1.18361	27.31	27.111	28.091	27.504	0.422948
284823	20.624	21.431	24.134	22.063	1.50102	24.176	23.674	21.053	22.9677	1.3693
231606	28.082	26.326	25.582	26.6633	1.04812	31.167	29.352	29.637	30.052	0.796963
577251	28.41	26.872	27.02	27.434	0.692776	22.128	20.774	25.848	22.9167	2.14521
371952	28.233	21.254	22.138	23.875	3.10263	28.724	26.118	26.653	27.165	1.12381
440474	23.143	22.428	20.143	21.9047	1.27943	19.786	16.115	21.01	18.9703	2.07994
265351	25.211	21.185	22.988	23.128	1.64659	21.091	22.354	20.975	21.4733	0.624523
231576	24.027	25.238	21.823	23.696	1.41368	24.664	24.144	23.972	24.26	0.294175
538976	57.328	53.849	50.501	53.8927	2.78728	38.103	40.553	39.246	39.3007	1.00095
418726	26.763	22.253	21.212	23.4093	2.40918	18.44	21.744	21.719	20.6343	1.55166
206376	49.531	41.475	45.785	45.597	3.29153	39.213	41.823	47.892	42.976	3.63578
403868	22.021	21.893	27.352	23.7553	2.54376	23.186	22.281	23.186	22.8843	0.426621
231580	19.211	21.641	20.964	20.6053	1.02395	22.787	23.087	23.267	23.047	0.19799
634205	15.598	14.756	15.703	15.3523	0.423845	19.819	16.139	15.772	17.2433	1.82742
198070	26.353	21.852	20.787	22.9973	2.41232	22.34	26.331	25.174	24.615	1.67658
321681	24.922	25.084	20.534	23.5133	2.10774	21.323	19.377	21.053	20.5843	0.8608
266293	21.133	18.84	20.754	20.2423	1.0036	22.383	24.523	21.567	22.8243	1.24648
268333	55.135	58.732	55.398	56.4217	1.63718	57.184	50.077	52.347	53.2027	2.96384
578763	18.432	19.567	20.667	19.5553	0.912472	22.568	19.042	19.648	20.4193	1.53935
321397	20.431	22.893	20.393	21.239	1.16966	18.867	20.15	19.755	19.5907	0.536517
303020	23.034	20.186	21.084	21.4347	1.18884	19.344	19.421	19.91	19.5583	0.250645
231595	23.032	20.753	22.566	22.117	0.983077	18.241	21.434	22.083	20.586	1.6792
197270	23.32	24.352	20.075	22.5823	1.82232	28.785	24.794	26.886	26.8217	1.62995
410155	31.043	30.127	30.743	30.6377	0.381301	33.42	36.148	34.337	34.635	1.13346
418721	22.972	23.389	19.975	22.112	1.52065	24.184	22.354	22.294	22.944	0.877154
418722	20.326	19.563	20.973	20.2873	0.576279	20.232	27.462	32.892	26.862	5.18581
418741	18.056	21.176	16.646	18.626	1.89278	19.828	21.314	20.632	20.5913	0.607338
619003	22.135	20.318	18.432	20.295	1.51183	23.112	22.29	20.672	22.0247	1.01364
251224	18.542	16.778	19.783	18.3677	1.23296	20.13	19.096	21.923	20.383	1.1679
516605	19.321	20.881	21.832	20.678	1.03511	22.657	20.317	20.423	21.1323	1.07897
547390	27.145	25.446	23.826	25.4723	1.3551	25.152	22.463	24.003	23.8727	1.10164
628717	22.328	18.049	19.784	20.0537	1.75727	24.535	22.142	23.895	23.524	1.01155
290368	19.724	21.358	20.842	20.6413	0.682002	19.14	20.174	21.672	20.3287	1.03945
376878	22.352	18.526	20.273	20.3837	1.56392	20.562	21.062	18.62	20.0813	1.05329
303037	18.831	22.467	20.616	20.638	1.48447	23.434	20.734	21.344	21.8373	1.15615
420126	18.267	16.257	19.88	18.1347	1.48204	19.199	16.599	20.539	18.779	1.63569
204880	23.05	24.311	20.735	22.6987	1.48088	26.129	24.629	24.466	25.0747	0.74849
231566	43.524	42.515	46.502	44.1803	1.69256	33.122	31.982	33.908	33.004	0.790701
265344	22.799	18.573	18.899	20.0903	1.91993	22.817	19.867	19.835	20.8397	1.39825
287849	50.387	54.313	52.267	52.3223	1.60326	38.18	34.673	35.543	36.132	1.49107
237187	23.923	20.193	20.912	21.676	1.61576	26.739	22.636	23.784	24.3863	1.72834
239730	50.467	53.6784	52.023	52.0561	1.31126	54.096	50.265	53.463	52.608	1.67678
577254	18.798	23.675	20.955	21.1427	1.99544	23.121	18.951	19.584	20.552	1.83485
274637	21.511	16.992	19.303	19.2687	1.84503	23.725	21.598	23.538	22.9537	0.961636
298091	21.15	23.052	20.371	21.5243	1.12607	23.158	24.862	21.0354	23.0185	1.56533
285101	22.364	22.029	19.862	21.4183	1.10896	21.2203	21.2203	21.301	21.2472	0.0380419
505842	19.603	22.163	21.324	21.03	1.06559	22.33	24.353	24.542	23.7417	1.00118
632542	22.035	21.195	18.673	20.6343	1.42864	21.495	20.239	19.325	20.353	0.889559
610965	23.356	20.234	21.934	21.8413	1.27623	21.248	19.348	20.238	20.278	0.776187
202451	19.355	19.226	17.342	18.641	0.92004	23.032	24.732	22.341	23.3683	1.00468
265340	22.082	24.135	22.934	23.0503	0.842161	26.908	28.408	27.619	27.645	0.612648
284826	21.76	17.934	19.088	19.594	1.60241	21.61	19.61	20.721	20.647	0.818172
502412	19.495	20.366	21.193	20.3513	0.693283	19.602	21.592	20.701	20.6317	0.813892
418714	22.146	18.642	21.328	20.7053	1.49673	20.963	19.623	19.678	20.088	0.619126
598434	20.825	18.921	20.182	19.976	0.790835	24.375	22.875	22.975	23.4083	0.684755
204085	28.842	30.341	32.002	30.395	1.29063	26.166	22.352	24.268	24.262	1.55706
619474	25.972	26.453	24.272	25.5657	0.9356	24.173	24.422	25.742	24.779	0.68849
610926	28.423	23.794	27.978	26.7317	2.08517	20.634	19.732	19.072	19.8127	0.64023
306292	20.112	19.452	22.106	20.5567	1.12819	23.741	24.491	21.471	23.2343	1.28391
277848	24.532	23.234	21.775	23.1803	1.12618	22.419	22.68	22.019	22.3727	0.271834
420128	19.119	17.235	17.994	18.116	0.773963	18.109	17.819	16.959	17.629	0.48833
231567	32.127	30.341	31.943	31.4703	0.802085	29.256	27.526	29.486	28.756	0.874795
418707	23.031	25.842	21.452	23.4417	1.81558	18.67	19.643	21.784	20.0323	1.30075
610950	28.992	24.245	25.964	26.4003	1.96236	23.119	19.254	24.859	22.4107	2.34241
598911	24.438	28.341	26.11	26.2963	1.59883	19.942	23.552	22.952	22.1487	1.57946
311075	25.893	21.927	22.792	23.5373	1.70273	22.211	23.286	21.784	22.427	0.631925
423136	47.432	45.358	46.025	46.2717	0.864485	46.196	44.886	44.893	45.325	0.615897
